# Supplementary material for: RAD9 deficiency enhances radiation induced bystander DNA damage and transcriptomal response
Source: Radiat Oncol. 2014 Sep 18;9:206. doi: 10.1186/1748-717X-9-206 (PMC4261775; doi:10.1186/1748-717X-9-206)
Supplement: Supplementary file 1 — Additional file 1: PCR assay information and Ct values. (XLS 42 KB) [file 13014_2014_1171_MOESM1_ESM.xls]

## Sheet: Sheet1
			Ct table for Figure 3A
Additional Table 1. qPCR assay information			Ct values	Sample: H1299 unirradiated control						Sample:H1299shRAD9 unirradiated control
Symbol	Name	ABI assay ID	Genes	rep1	rep2	rep3	rep4	rep5		rep1	rep2	rep3	rep4	rep5
SEPT7	Septin 7	Hs00792555_m1	ACTB-TAQMAN	20.355	20.2832	20.5098	20.3332	20.018		20.018	19.9672	20.995	20.3168	20.0852
ATF7IP	Activating transcription factor 7 interacting protein	Hs00228009_m1	LIMCH1	28.6236	29.0651	28.8569	28.5607	31.7526		31.7526	31.4893	33.4535	32.2795	31.5753
PMEPA1	Prostate transmembrane protein, androgen induced 1	Hs00375306_m1	NNMT	31.3396	31.3974	30.23	31.0593	34.361		34.361	33.621	36.9633	37.4994	35.5993
PTOV1	Prostate tumor overexpressed 1	Hs00363189_g1	NUPR1	31.8907	31.6904	27.8649	31.8411	33.2071		33.2071	32.9217	33.5599	32.7419	33.0979
STEAP1	Six transmembrane epithelial antigen of the prostate 1	Hs00185180_m1	PDE2A	29.3036	29.8507	29.2577	29.2052	33.9236		33.9236	33.7107	34.1748	33.4263	32.9345
NNMT	Nicotinamide N-methyltransferase	Hs00196287_m1	ZNF480	29.533	30.1904	29.8125	29.7928	31.2023		31.2023	30.5758	31.6024	30.8584	30.7517
LIMCH1	LIM and calponin homology domains 1	Hs00405524_m1	ATF71P2	32.4021	32.8506	33.0335	32.3965	33.8414		33.8414	34.6163	35.2482	34.3107	33.9471
PDE2A	Phosphodiesterase 2A, cGMP-stimulated	Hs00159935_m1	CCNF	26.3839	26.9805	27.004	26.6993	26.9071		26.9071	27.1352	27.6804	26.7532	26.4026
NUPR1	Nuclear protein, transcriptional regulator, 1	Hs00202610_m1	SEPT7	24.9766	25.6023	25.7361	25.103	25.3379		25.3379	25.568	26.2767	25.3585	24.0674
ADCY7	Adenylate cyclase 7	Hs00936808_m1	PIF1	31.9663	31.6094	29.3743	30.0053	30.5701		30.5701	30.6463	31.146	30.7651	30.3217
PRDM1	PR domain containing 1, with ZNF domain	Hs00153357_m1	STEAP1	26.0013	26.2945	27.0264	26.49	26.091		26.091	26.5373	26.8337	25.8708	24.7853
DOK3	Docking protein 3	Hs00227537_m1	PMEPA1	31.8179	31.6114	30.6683	30.6173	28.7104		28.7104	29.4379	30.1384	29.7962	29.228
CD86	CD86 molecule	Hs01567026_m1	DOK3	36.6675	36.6717	36.9548	36.5903	35.4905		35.4905	35.5729	34.8813	34.7219	33.9861
STAT6	Signal transducer and activator of transcription 6, interleukin-4 induced	Hs00598625_m1	PRDM1	31.4796	32.0035	31.9505	30.6255	27.9595		27.9595	27.9312	30.5665	29.9998	28.8932
FBXW12	F-box and WD repeat domain containing 12	Hs01396364_m1
VNN2	Vanin 2	Hs00190581_m1	Ct table for Figure 3B
PIF1	PIF1 5'-to-3' DNA helicase homolog (S. cerevisiae)	Hs00228104_m1	Ct values	Sample: H1299shRAD9 unirradiated control						Sample:H1299shRAD9 DBP
CCNF	Cyclin F	Hs00171049_m1	Genes	rep1	rep2	rep3	rep4	rep5		rep1	rep2	rep3	rep4	rep5
GIPC3	GIPC PDZ domain containing family, member 3	Hs00370176_m1	ACTB-TAQMAN	20.018	19.9672	20.995	20.3168	20.0852		20.2453	19.9945	20.0062	20.0701	19.9236
ZNF480	Zinc finger protein 480	Hs00607900_m1	PIF1	30.5701	30.6463	31.146	30.7651	30.3217		32.3827	32.4374	32.2793	31.7532	31.4678
ACOT11	Acyl-CoA thioesterase 11	Hs00374982_m1	CCNF	26.9071	27.1352	27.6804	26.7532	26.4026		27.8875	28.0459	27.9161	27.6895	27.226
SNORA33	Small nucleolar RNA, H/ACA box 33	Hs03297859_s1	VNN2	37.2531	36.9727	38.7741	38.141	38.0861		37.0981	36.5869	37.4638	37.1618	38.6127
			FBXW12	35.8158	36.3803	36.7704	36.2714	35.5446		35.3102	36.0603	35.1948	35.1644	35.4347
			Ct table for Figure 3C
				Sample: H1299shRAD9 unirradiated control						Sample:H1299shRAD9 BP
			Genes	rep1	rep2	rep3	rep4	rep5		rep1	rep2	rep3	rep4	rep5
			ACTB-TAQMAN	20.018	19.9672	20.995	20.3168	20.0852		20.5089	20.0216	19.9637	19.9511	20.2002
			ACOT11	29.568	29.7726	30.7951	30.0577	29.6801		29.7793	29.7408	29.6319	29.6298	30.0158
			SNORA33	26.3621	27.5848	27.5483	27.8736	26.6838		28.7543	28.0632	27.6059	27.8028	27.6067
			ZNF480	31.2023	30.5758	31.6024	30.8584	30.7517		29.3407	29.7621	30.5535	30.8292	30.5291
			GIPC3	34.9582	35.1946	33.2968	32.2615	32.2092		35.0221	35.7439	32.0193	31.8957	32.0011
