# Supplementary material for: RAD9 deficiency enhances radiation induced bystander DNA damage and transcriptomal response
Source: Radiat Oncol. 2014 Sep 18;9:206. doi: 10.1186/1748-717X-9-206 (PMC4261775; doi:10.1186/1748-717X-9-206)
Supplement: Supplementary file 3 — Additional file 3: Class comparison of genes differentially expressed in H1299 shRAD9 vs. H1299. (XLS 1 MB) [file 13014_2014_1171_MOESM3_ESM.xls]

## Sheet: Sheet1
Additional File 3. Genes responding to RAD9 reduction in H1299 cells
	Parametric p-value	FDR	Geom mean of intensities in H1299shRAD9	Geom mean of intensities in H1299	Fold-change	UniqueID	Symbol	Name
1	< 1e-07	< 1e-07	62.42	675.46	0.092	32147	FTCD	Formiminotransferase cyclodeaminase
2	< 1e-07	< 1e-07	271.48	1235.7	0.22	23574	CTSH	Cathepsin H
3	< 1e-07	< 1e-07	444.94	1790.86	0.25	19416	EPB49	Erythrocyte membrane protein band 4.9 (dematin)
4	< 1e-07	< 1e-07	98.11	796.63	0.12	26684	ENST00000372591
5	< 1e-07	< 1e-07	422.57	1484.67	0.28	2966	CLU	Clusterin
6	< 1e-07	< 1e-07	120.77	729.51	0.17	1943	IGFBP2	Insulin-like growth factor binding protein 2, 36kDa
7	< 1e-07	< 1e-07	136.77	476.61	0.29	20112	ARHGAP4	Rho GTPase activating protein 4
8	< 1e-07	< 1e-07	332.43	1547.83	0.21	29800	B3GNT3
9	< 1e-07	< 1e-07	252.49	938.29	0.27	15519	WASF3	WAS protein family, member 3
10	< 1e-07	< 1e-07	81.24	380.36	0.21	14251	EPHX2	Epoxide hydrolase 2, cytoplasmic
11	< 1e-07	< 1e-07	91.72	1005.85	0.091	3772	PDE2A	Phosphodiesterase 2A, cGMP-stimulated
12	< 1e-07	< 1e-07	185.74	836.16	0.22	1418	LOC400236	Hypothetical LOC400236
13	< 1e-07	< 1e-07	249.96	624.3	0.4	7071	PRKCD	Protein kinase C, delta
14	< 1e-07	< 1e-07	97.26	230.85	0.42	4980	SHF	Src homology 2 domain containing F
15	< 1e-07	< 1e-07	233.35	874.65	0.27	34142	OSBPL5	Oxysterol binding protein-like 5
16	< 1e-07	< 1e-07	106.47	450.52	0.24	2457	OAF	OAF homolog (Drosophila)
17	< 1e-07	< 1e-07	53.43	197.95	0.27	20829	MITF	Microphthalmia-associated transcription factor
18	< 1e-07	< 1e-07	1311.37	3350.37	0.39	30396	FBLN1	Fibulin 1
19	< 1e-07	< 1e-07	245.96	616.1	0.4	12091	C16orf74	Chromosome 16 open reading frame 74
20	< 1e-07	< 1e-07	11815.5	31108.2	0.38	10580	BEX1	Brain expressed, X-linked 1
21	< 1e-07	< 1e-07	177.67	659.1	0.27	1182	ENST00000375678
22	1e-07	3.39e-05	284.34	1323.71	0.21	17926	FAM125B	Family with sequence similarity 125, member B
23	1e-07	3.39e-05	77.99	257.71	0.3	1866	TPPP	Tubulin polymerization promoting protein
24	1e-07	3.39e-05	109.11	280.71	0.39	13893	SH3GL3
25	1e-07	3.39e-05	116.17	323.43	0.36	32711	PDLIM1	PDZ and LIM domain 1
26	1e-07	3.39e-05	104.04	351.63	0.3	1764	RASGRP2	RAS guanyl releasing protein 2 (calcium and DAG-regulated)
27	1e-07	3.39e-05	71.63	210.82	0.34	14643	RAB9B	RAB9B, member RAS oncogene family
28	1e-07	3.39e-05	327.22	855.09	0.38	18071	SCARA3	Scavenger receptor class A, member 3
29	2e-07	5.28e-05	422.89	1428.76	0.3	13445	PLXND1	Plexin D1
30	2e-07	5.28e-05	118.13	307.46	0.38	19880	AKR1C3	Aldo-keto reductase family 1, member C3 (3-alpha hydroxysteroid dehydrogenase, type II)
31	2e-07	5.28e-05	81.57	264.33	0.31	16674	ASB2	Ankyrin repeat and SOCS box-containing 2
32	2e-07	5.28e-05	1742.38	8219.76	0.21	31731	TOX2	TOX high mobility group box family member 2
33	2e-07	5.28e-05	113.85	727.88	0.16	21130	PRRX2	Paired related homeobox 2
34	2e-07	5.28e-05	92.87	221.8	0.42	2129	ATF7IP2	Activating transcription factor 7 interacting protein 2
35	2e-07	5.28e-05	79.12	229.37	0.34	12072	LOC389634
36	2e-07	5.28e-05	73.93	248.61	0.3	23569	TMEM37	Transmembrane protein 37
37	3e-07	7.31e-05	57046.1	107207	0.53	15342	MT1X	Metallothionein 1X
38	3e-07	7.31e-05	87.6	353.45	0.25	12776	LYPD1	LY6/PLAUR domain containing 1
39	3e-07	7.31e-05	107.68	264.37	0.41	25004	FLJ31715	Hypothetical protein FLJ31715
40	4e-07	9.5e-05	74.87	164.18	0.46	33125	VMAC	Vimentin-type intermediate filament associated coiled-coil protein
41	5e-07	0.000106	92.61	339.86	0.27	14641	CD70
42	5e-07	0.000106	369.8	1096.34	0.34	12919	NOV	Nephroblastoma overexpressed gene
43	5e-07	0.000106	84.78	526.95	0.16	13958	TLX3	T-cell leukemia homeobox 3
44	5e-07	0.000106	58.2	193.04	0.3	12353	MAT1A	Methionine adenosyltransferase I, alpha
45	5e-07	0.000106	79.35	247.87	0.32	8747	CYS1	Cystin 1
46	6e-07	0.000119	91.27	278.25	0.33	23875	TMEM163	Transmembrane protein 163
47	6e-07	0.000119	803.86	1946.29	0.41	11820	TWIST2	Twist homolog 2 (Drosophila)
48	6e-07	0.000119	154.74	593.86	0.26	8917	SHC2	SHC (Src homology 2 domain containing) transforming protein 2
49	7e-07	0.000133	128.8	264.16	0.49	29194	FOXO1	Forkhead box O1
50	7e-07	0.000133	51.82	127.8	0.41	25136	GCNT1	Glucosaminyl (N-acetyl) transferase 1, core 2
51	8e-07	0.000146	129.33	307.94	0.42	21650	NUDT18
52	8e-07	0.000146	222.97	469.2	0.48	30002	HEATR7A	HEAT repeat containing 7A
53	9e-07	0.000155	5371.2	10588.6	0.51	18242	TST	Thiosulfate sulfurtransferase (rhodanese)
54	9e-07	0.000155	102.02	389.29	0.26	2703	THC2712321
55	9e-07	0.000155	226.37	793.12	0.29	26783	ALDH2	Aldehyde dehydrogenase 2 family (mitochondrial)
56	1e-06	0.00017	153.91	319.34	0.48	7733	SSR4P1
57	1.1e-06	0.000177	265.09	825.46	0.32	16864	NXPH4	Neurexophilin 4
58	1.1e-06	0.000177	279.48	625.22	0.45	33195	CD55	CD55 molecule, decay accelerating factor for complement (Cromer blood group)
59	1.1e-06	0.000177	86.17	338.01	0.25	14393	GAL	Galanin prepropeptide
60	1.2e-06	0.000184	59.78	136.84	0.44	23970	MMRN2	Multimerin 2
61	1.2e-06	0.000184	93.83	334.58	0.28	19788	SBSN	Suprabasin
62	1.2e-06	0.000184	1276.35	3253.73	0.39	29302	CAPN5	Calpain 5
63	1.3e-06	0.00019	254.14	730.93	0.35	22330	NFATC1	Nuclear factor of activated T-cells, cytoplasmic, calcineurin-dependent 1
64	1.3e-06	0.00019	1730.31	534.16	3.24	11758	STAT6	Signal transducer and activator of transcription 6, interleukin-4 induced
65	1.3e-06	0.00019	47282.2	95225.3	0.5	82	MT1H	Metallothionein 1H
66	1.5e-06	0.00021	142.21	366.83	0.39	15527	C13orf15	Chromosome 13 open reading frame 15
67	1.5e-06	0.00021	74.46	392.76	0.19	3809	FST	Follistatin
68	1.5e-06	0.00021	115.21	239.42	0.48	26484	CYP1A1	Cytochrome P450, family 1, subfamily A, polypeptide 1
69	1.6e-06	0.00022	317.63	1197.22	0.27	20227	MAGEH1	Melanoma antigen family H, 1
70	1.8e-06	0.000241	11170.3	20035.8	0.56	911	ENST00000379816
71	1.8e-06	0.000241	176.61	304.71	0.58	21654	CBX3P2
72	1.9e-06	0.000251	138.96	361.03	0.38	12104	LOC727916	Hypothetical protein LOC727916
73	2.2e-06	0.000286	71.01	270.26	0.26	4535	LMO2	LIM domain only 2 (rhombotin-like 1)
74	2.4e-06	0.000296	91403.2	166377	0.55	6527	MT1L	Metallothionein 1L (gene/pseudogene)
75	2.4e-06	0.000296	2153.02	4086.99	0.53	14038	RGAG4	Retrotransposon gag domain containing 4
76	2.4e-06	0.000296	78.8	1069.09	0.074	3926	NNMT	Nicotinamide N-methyltransferase
77	2.4e-06	0.000296	129.18	309.33	0.42	17835	LOC285141	Hypothetical protein LOC285141
78	2.5e-06	0.000305	264.68	577.88	0.46	21536	DGAT2	Diacylglycerol O-acyltransferase 2
79	2.6e-06	0.000313	3144.98	1757.74	1.79	530	A_33_P3222598
80	2.7e-06	0.000321	161.26	375.84	0.43	23234	ST7-AS1
81	2.9e-06	0.00034	1436.21	2793.02	0.51	26025	TJP2	Tight junction protein 2 (zona occludens 2)
82	3.3e-06	0.000378	122.84	619.62	0.2	29947	FBLN2	Fibulin 2
83	3.3e-06	0.000378	427.3	73.13	5.84	26328	ADCY7	Adenylate cyclase 7
84	3.6e-06	0.000407	328.55	676.36	0.49	20811	FAM89A	Family with sequence similarity 89, member A
85	3.8e-06	0.000425	108.43	230.84	0.47	21429	AF339771
86	3.9e-06	0.000431	168.19	363.46	0.46	52	C1orf226	Chromosome 1 open reading frame 226
87	4.4e-06	0.00047	565.48	316.7	1.79	33048	MICAL3	Microtubule associated monoxygenase, calponin and LIM domain containing 3
88	4.4e-06	0.00047	569.11	1151.37	0.49	1391	IFIT1	Interferon-induced protein with tetratricopeptide repeats 1
89	4.4e-06	0.00047	180.58	448.56	0.4	4428	PAX6	Paired box 6
90	4.8e-06	0.000506	74.95	157.63	0.48	24845	C9orf123	Chromosome 9 open reading frame 123
91	4.9e-06	0.000506	1297.79	2594.57	0.5	5755	C21orf119	Chromosome 21 open reading frame 119
92	4.9e-06	0.000506	233.33	397.83	0.59	3479	LOC728819	HCG1645220
93	5.1e-06	0.000521	12273.4	7133.75	1.72	6839	KLF2	Kruppel-like factor 2 (lung)
94	5.2e-06	0.000526	443.99	985.05	0.45	17346	PGF	Placental growth factor
95	5.9e-06	0.000584	357.19	627.99	0.57	5083	LOC144571	Hypothetical LOC144571
96	5.9e-06	0.000584	265.82	129.88	2.05	8088	LOC100652805
97	6e-06	0.000588	111.99	635.22	0.18	20344	CCND2	Cyclin D2
98	6.2e-06	0.000601	389.15	733.95	0.53	1781	ARAP1	ArfGAP with RhoGAP domain, ankyrin repeat and PH domain 1
99	6.4e-06	0.000608	1446.98	2487.09	0.58	19006	ZNF165	Zinc finger protein 165
100	6.4e-06	0.000608	1186.48	735.64	1.61	5196	MGC27345	Hypothetical protein MGC27345
101	6.6e-06	0.000621	738.05	1260.85	0.59	8836	GPAA1	Glycosylphosphatidylinositol anchor attachment protein 1 homolog (yeast)
102	6.8e-06	0.000627	641.34	1391.38	0.46	32487	OBSL1	Obscurin-like 1
103	6.8e-06	0.000627	309.78	665.52	0.47	15305	LIPT2	Lipoyl(octanoyl) transferase 2 (putative)
104	6.9e-06	0.00063	56988.1	98225.1	0.58	19095	MT1B	Metallothionein 1B
105	7e-06	0.000633	176.16	398.32	0.44	16120	ATOH8	Atonal homolog 8 (Drosophila)
106	7.6e-06	0.000681	936.63	1661.98	0.56	29641	ST3GAL3	ST3 beta-galactoside alpha-2,3-sialyltransferase 3
107	7.7e-06	0.000684	5820.73	2641.57	2.2	25447	AY927536
108	7.9e-06	0.000688	463.63	1073.47	0.43	5436	NAV2
109	8.2e-06	0.000688	114.98	218.54	0.53	33411	CABLES2	Cdk5 and Abl enzyme substrate 2
110	8.3e-06	0.000688	68.64	245.27	0.28	32293	PPP2R2B	Protein phosphatase 2, regulatory subunit B, beta
111	8.3e-06	0.000688	78.51	267.78	0.29	13558	CLDN23	Claudin 23
112	8.3e-06	0.000688	190.25	426.83	0.45	15665	ZNF610	Zinc finger protein 610
113	8.3e-06	0.000688	1810.57	3274.08	0.55	25152	ENST00000538264
114	8.3e-06	0.000688	162.42	288.46	0.56	24843	SEPSECS	Sep (O-phosphoserine) tRNA:Sec (selenocysteine) tRNA synthase
115	8.4e-06	0.000688	127.54	255.13	0.5	3952	EPHB2	EPH receptor B2
116	8.4e-06	0.000688	355.64	1028.51	0.35	29955	CDKN1C	Cyclin-dependent kinase inhibitor 1C (p57, Kip2)
117	8.8e-06	0.000715	102.97	252	0.41	30277	LOC388780
118	9.1e-06	0.000733	82.44	181.91	0.45	5274	ENST00000556583
119	9.2e-06	0.000735	472.39	872.24	0.54	17032	LOC100130027	Hypothetical LOC100130027
120	9.3e-06	0.000736	26914.9	48253.6	0.56	20360	MT1E	Metallothionein 1E
121	9.5e-06	0.000742	1643.66	2772.29	0.59	13315	GLI3	GLI family zinc finger 3
122	9.6e-06	0.000742	872.4	1718.54	0.51	4028	EMP2	Epithelial membrane protein 2
123	9.6e-06	0.000742	383.57	850.29	0.45	2264	AOX1	Aldehyde oxidase 1
124	9.9e-06	0.000759	82.85	255.03	0.32	8700	FADS3	Fatty acid desaturase 3
125	1.03e-05	0.000783	319.15	611.58	0.52	30731	ELOVL7	ELOVL family member 7, elongation of long chain fatty acids (yeast)
126	1.05e-05	0.000792	1445.71	2623.22	0.55	12067	ZFPM1	Zinc finger protein, multitype 1
127	1.09e-05	0.000803	35.19	434.79	0.081	19606	LIMCH1	LIM and calponin homology domains 1
128	1.09e-05	0.000803	152.98	953.77	0.16	16459	BAMBI	BMP and activin membrane-bound inhibitor homolog (Xenopus laevis)
129	1.09e-05	0.000803	902.54	1536.65	0.59	18166	ADD3	Adducin 3 (gamma)
130	1.1e-05	0.000804	97396.7	54045.3	1.8	11968	EMP1	Epithelial membrane protein 1
131	1.12e-05	0.000812	1953.58	3014.99	0.65	22608	ACTR1B	ARP1 actin-related protein 1 homolog B, centractin beta (yeast)
132	1.14e-05	0.000821	489.53	1097.46	0.45	1629	OPLAH	5-oxoprolinase (ATP-hydrolysing)
133	1.19e-05	0.00085	124.99	261.68	0.48	16038	SLC25A21	Solute carrier family 25 (mitochondrial oxodicarboxylate carrier), member 21
134	1.22e-05	0.000865	86.69	191.17	0.45	18145	IFI44	Interferon-induced protein 44
135	1.27e-05	0.000894	107.73	226.77	0.48	20780	FAM159B	Family with sequence similarity 159, member B
136	1.3e-05	0.000902	149.7	309.2	0.48	4620	GSDMD	Gasdermin D
137	1.3e-05	0.000902	557.58	294.81	1.89	144	SERPINE1	Serpin peptidase inhibitor, clade E (nexin, plasminogen activator inhibitor type 1), member 1
138	1.32e-05	0.000909	1972.68	3812.3	0.52	21930	LOC400099	Hypothetical LOC400099
139	1.38e-05	0.000943	736.48	1315.91	0.56	9248	ARHGDIB	Rho GDP dissociation inhibitor (GDI) beta
140	1.42e-05	0.000964	3462.63	1769.46	1.96	33853	ITGA4	Integrin, alpha 4 (antigen CD49D, alpha 4 subunit of VLA-4 receptor)
141	1.53e-05	0.00103	166.33	545.1	0.31	5874	MTL5	Metallothionein-like 5, testis-specific (tesmin)
142	1.6e-05	0.00107	241.72	129.08	1.87	15064	THC2610134
143	1.67e-05	0.00111	73.14	185.14	0.4	6576	DKFZP586K1520
144	1.73e-05	0.00113	851.02	1304.24	0.65	1129	TMCO4	Transmembrane and coiled-coil domains 4
145	1.73e-05	0.00113	747.73	1217.34	0.61	6770	A_33_P3210561
146	1.74e-05	0.00113	640.38	342.97	1.87	27394	CU677925
147	1.86e-05	0.00119	139.06	329.52	0.42	14688	C22orf36	Chromosome 22 open reading frame 36
148	1.86e-05	0.00119	89.3	297.44	0.3	8304	CES1	Carboxylesterase 1
149	1.88e-05	0.0012	429.97	145.27	2.96	32915	DGCR14
150	1.9e-05	0.0012	387.6	210.55	1.84	32282	LOC338620	Hypothetical protein LOC338620
151	1.92e-05	0.00121	326.81	613.36	0.53	26652	DHRS12	Dehydrogenase/reductase (SDR family) member 12
152	1.96e-05	0.00123	68.22	244.22	0.28	23190	KBTBD11	Kelch repeat and BTB (POZ) domain containing 11
153	2.03e-05	0.00126	125.42	254.94	0.49	18496	ZNF862	Zinc finger protein 862
154	2.11e-05	0.0013	49531.2	86709.4	0.57	7430	A_33_P3352407
155	2.23e-05	0.00137	102.54	169.78	0.6	13380	SPG20	Spastic paraplegia 20 (Troyer syndrome)
156	2.26e-05	0.00138	19180.4	10903	1.76	19939	MOK
157	2.29e-05	0.00138	273.09	443.27	0.62	26418	CAMKK1	Calcium/calmodulin-dependent protein kinase kinase 1, alpha
158	2.32e-05	0.00138	766.13	1338.85	0.57	12362	NUP210	Nucleoporin 210kDa
159	2.33e-05	0.00138	2632.06	4113.27	0.64	20668	GRK6	G protein-coupled receptor kinase 6
160	2.34e-05	0.00138	816.09	1920.15	0.43	24836	SP5	Sp5 transcription factor
161	2.36e-05	0.00138	320.6	526.36	0.61	7888	ZNF415	Zinc finger protein 415
162	2.36e-05	0.00138	624.12	1280.14	0.49	31057	LSR	Lipolysis stimulated lipoprotein receptor
163	2.4e-05	0.00139	254.97	430.44	0.59	29118	TRAF1	TNF receptor-associated factor 1
164	2.43e-05	0.00139	103.66	252.38	0.41	15972	CBLN3	Cerebellin 3 precursor
165	2.44e-05	0.00139	188.31	428.39	0.44	12133	JUP	Junction plakoglobin
166	2.45e-05	0.00139	82.43	162.9	0.51	7461	STXBP2	Syntaxin binding protein 2
167	2.45e-05	0.00139	107.1	41.8	2.56	33173	A_33_P3255677
168	2.54e-05	0.00142	76.05	139.01	0.55	27935	NEB	Nebulin
169	2.55e-05	0.00142	519.26	329.5	1.58	31424	SAMD5	Sterile alpha motif domain containing 5
170	2.56e-05	0.00142	314.96	527.21	0.6	5628	CAMK2D	Calcium/calmodulin-dependent protein kinase II delta
171	2.57e-05	0.00142	818.6	1449.11	0.56	5837	CCDC96	Coiled-coil domain containing 96
172	2.57e-05	0.00142	302.63	107.9	2.8	19242	A_33_P3334342
173	2.58e-05	0.00142	123.51	220.82	0.56	24042	LOC401022	Hypothetical LOC401022
174	2.64e-05	0.00144	153.18	53.35	2.87	23872	CYP2G1P
175	2.68e-05	0.00145	17804.8	31022.5	0.57	10567	FTL
176	2.68e-05	0.00145	442.09	249.8	1.77	28551	SFXN1	Sideroflexin 1
177	2.72e-05	0.00146	59.65	115.14	0.52	16086	ATP8A1	ATPase, aminophospholipid transporter (APLT), class I, type 8A, member 1
178	2.76e-05	0.00146	96.27	209.49	0.46	26119	LOC728752	Hypothetical LOC728752
179	2.76e-05	0.00146	275.86	439.68	0.63	33704	AP1B1	Adaptor-related protein complex 1, beta 1 subunit
180	2.77e-05	0.00146	102.47	230.18	0.45	21784	GARNL3	GTPase activating Rap/RanGAP domain-like 3
181	2.78e-05	0.00146	920.33	1800.69	0.51	4057	ZFYVE28	Zinc finger, FYVE domain containing 28
182	2.82e-05	0.00147	144.29	344.96	0.42	9217	LIMS2	LIM and senescent cell antigen-like domains 2
183	2.84e-05	0.00147	837.26	494.13	1.69	17861	MYB	V-myb myeloblastosis viral oncogene homolog (avian)
184	2.87e-05	0.00147	2360.8	3942.27	0.6	2543	H1FX	H1 histone family, member X
185	2.87e-05	0.00147	3340.75	1893.96	1.76	21596	TFEB	Transcription factor EB
186	2.92e-05	0.00148	294.01	105.8	2.78	5449	ADAMTS6	ADAM metallopeptidase with thrombospondin type 1 motif, 6
187	2.92e-05	0.00148	21498.5	35236.9	0.61	13212	C19orf33	Chromosome 19 open reading frame 33
188	2.92e-05	0.00148	309.75	868.03	0.36	32480	C6orf126	Chromosome 6 open reading frame 126
189	2.96e-05	0.00149	485.25	193.86	2.5	16743	LRP4	Low density lipoprotein receptor-related protein 4
190	3.01e-05	0.0015	4281.84	2047.29	2.09	16789	C1orf93	Chromosome 1 open reading frame 93
191	3.02e-05	0.0015	72.87	188.39	0.39	4947	PATL2	Protein associated with topoisomerase II homolog 2 (yeast)
192	3.07e-05	0.00151	41644.8	24217	1.72	23991	PTRH2	Peptidyl-tRNA hydrolase 2
193	3.09e-05	0.00151	288.54	704.45	0.41	19886	CRABP2	Cellular retinoic acid binding protein 2
194	3.09e-05	0.00151	357.96	197.5	1.81	2686	CTU1	Cytosolic thiouridylase subunit 1 homolog (S. pombe)
195	3.23e-05	0.00157	11405.5	23549.8	0.48	20430	FTHL17	Ferritin, heavy polypeptide-like 17
196	3.28e-05	0.00159	807.19	1414.74	0.57	21580	TOB2P1
197	3.35e-05	0.00161	208.21	347.69	0.6	28579	TDRKH	Tudor and KH domain containing
198	3.36e-05	0.00161	63.54	109.61	0.58	25951	ALS2CR8	Amyotrophic lateral sclerosis 2 (juvenile) chromosome region, candidate 8
199	3.37e-05	0.00161	1308.86	2193.07	0.6	17337	APOC1	Apolipoprotein C-I
200	3.47e-05	0.00165	11649.3	18759.6	0.62	27469	MXD3	MAX dimerization protein 3
201	3.63e-05	0.0017	87.44	157.64	0.55	14913	DTNB	Dystrobrevin, beta
202	3.64e-05	0.0017	198.05	120.72	1.64	17591	C2orf88	Chromosome 2 open reading frame 88
203	3.64e-05	0.0017	20332.7	30467.2	0.67	3135	TMBIM6	Transmembrane BAX inhibitor motif containing 6
204	3.71e-05	0.00173	456.93	794.48	0.58	18788	CLYBL	Citrate lyase beta like
205	3.74e-05	0.00173	18527.8	10898.1	1.7	18795	A_24_P662366
206	3.78e-05	0.00174	103.95	205.55	0.51	15106	TLR3	Toll-like receptor 3
207	3.82e-05	0.00175	396.51	893.18	0.44	9776	COL6A2	Collagen, type VI, alpha 2
208	3.86e-05	0.00176	206.95	114.85	1.8	4262	KCNIP4	Kv channel interacting protein 4
209	3.93e-05	0.00178	289.16	558.72	0.52	5549	PITPNM1	Phosphatidylinositol transfer protein, membrane-associated 1
210	3.94e-05	0.00178	98.45	58.79	1.67	27977	MAP1A	Microtubule-associated protein 1A
211	3.95e-05	0.00178	141.69	264	0.54	26037	DLGAP3	Discs, large (Drosophila) homolog-associated protein 3
212	4.01e-05	0.0018	285.07	120.03	2.37	9851	A_33_P3374903
213	4.14e-05	0.00185	405.26	878.76	0.46	17600	TRIOBP	TRIO and F-actin binding protein
214	4.18e-05	0.00186	3770.77	6048.63	0.62	13426	PLXNB2	Plexin B2
215	4.24e-05	0.00187	351.17	218.56	1.61	22545	MLPH	Melanophilin
216	4.27e-05	0.00187	63.1	129.1	0.49	23243	PNMA6A	Paraneoplastic antigen like 6A
217	4.28e-05	0.00187	80.89	261.22	0.31	2182	EPAS1	Endothelial PAS domain protein 1
218	4.29e-05	0.00187	420.89	260.22	1.62	13074	N6AMT1	N-6 adenine-specific DNA methyltransferase 1 (putative)
219	4.34e-05	0.00188	308.2	954.19	0.32	16653	TMEM88	Transmembrane protein 88
220	4.38e-05	0.00188	172.47	293.12	0.59	4896	ESCO2	Establishment of cohesion 1 homolog 2 (S. cerevisiae)
221	4.38e-05	0.00188	362.4	609.71	0.59	11899	SH3GLB2	SH3-domain GRB2-like endophilin B2
222	4.4e-05	0.00188	288.51	641.52	0.45	14107	CEBPA	CCAAT/enhancer binding protein (C/EBP), alpha
223	4.58e-05	0.00194	443.19	198.4	2.23	19350	PPAN-P2RY11
224	4.6e-05	0.00194	10119.8	3738.42	2.71	1038	ADRB2	Adrenergic, beta-2-, receptor, surface
225	4.6e-05	0.00194	420.68	1011.63	0.42	6093	GRIN2D	Glutamate receptor, ionotropic, N-methyl D-aspartate 2D
226	4.76e-05	0.002	958.57	516.22	1.86	6012	ENST00000326237
227	4.85e-05	0.00203	1058.57	667.1	1.59	23665	UTP15	UTP15, U3 small nucleolar ribonucleoprotein, homolog (S. cerevisiae)
228	4.96e-05	0.00207	118.21	284.33	0.42	3105	DOK4	Docking protein 4
229	5.05e-05	0.0021	125.97	239.39	0.53	14802	SIRPA	Signal-regulatory protein alpha
230	5.34e-05	0.0022	912.08	1694.93	0.54	28401	NEURL1B	Neuralized homolog 1B (Drosophila)
231	5.37e-05	0.0022	7415.02	13147	0.56	16838	MGLL	Monoglyceride lipase
232	5.39e-05	0.0022	266.42	118.74	2.24	17700	REP15	RAB15 effector protein
233	5.4e-05	0.0022	560.99	1086.05	0.52	683	TBC1D22A	TBC1 domain family, member 22A
234	5.48e-05	0.00222	93.66	35.68	2.63	12451	CACNA1E	Calcium channel, voltage-dependent, R type, alpha 1E subunit
235	5.49e-05	0.00222	762.71	1453.71	0.52	7041	CORO1B	Coronin, actin binding protein, 1B
236	5.54e-05	0.00223	2389.32	1278.46	1.87	14811	A_33_P3317460
237	5.57e-05	0.00223	124.28	236.34	0.53	26907	C11orf63	Chromosome 11 open reading frame 63
238	5.59e-05	0.00223	765.75	1459.01	0.52	27168	NPR2	Natriuretic peptide receptor B/guanylate cyclase B (atrionatriuretic peptide receptor B)
239	5.6e-05	0.00223	25081.7	16826.4	1.49	9301	CDK6	Cyclin-dependent kinase 6
240	5.65e-05	0.00224	434.46	289.71	1.5	21451	KMO	Kynurenine 3-monooxygenase (kynurenine 3-hydroxylase)
241	5.87e-05	0.00229	10156.4	5682.9	1.79	5278	WDR55	WD repeat domain 55
242	5.9e-05	0.00229	179.42	67.51	2.66	23703	SNORA33	Small nucleolar RNA, H/ACA box 33
243	5.95e-05	0.00229	109.67	199.9	0.55	32974	F8	Coagulation factor VIII, procoagulant component
244	5.95e-05	0.00229	181.73	286.28	0.63	18042	LOC645967
245	5.96e-05	0.00229	2340.65	1593.29	1.47	3706	C18orf19	Chromosome 18 open reading frame 19
246	5.96e-05	0.00229	194.16	123.16	1.58	30332	TRPC3	Transient receptor potential cation channel, subfamily C, member 3
247	5.96e-05	0.00229	175.78	361.68	0.49	24922	GRTP1	Growth hormone regulated TBC protein 1
248	6.02e-05	0.0023	3893.89	6558.42	0.59	11127	LAMP2	Lysosomal-associated membrane protein 2
249	6.03e-05	0.0023	346.32	214.28	1.62	30633	EFCAB5	EF-hand calcium binding domain 5
250	6.2e-05	0.00234	70.43	114.38	0.62	33420	C9orf50	Chromosome 9 open reading frame 50
251	6.22e-05	0.00234	493.7	1040.6	0.47	21848	LOC100128292	Hypothetical LOC100128292
252	6.23e-05	0.00234	482.9	187.32	2.58	11667	LOC143286
253	6.24e-05	0.00234	635.11	365.61	1.74	19454	C12orf34	Chromosome 12 open reading frame 34
254	6.25e-05	0.00234	134.55	230.08	0.58	6335	A_24_P92163
255	6.45e-05	0.0024	448.36	810.04	0.55	14926	GALE	UDP-galactose-4-epimerase
256	6.52e-05	0.00242	394.04	579.43	0.68	6777	PTOV1	Prostate tumor overexpressed 1
257	6.55e-05	0.00242	223.99	547.85	0.41	4300	ORAI3	ORAI calcium release-activated calcium modulator 3
258	6.77e-05	0.00249	224.9	342.99	0.66	12699	PIP5KL1	Phosphatidylinositol-4-phosphate 5-kinase-like 1
259	6.84e-05	0.00251	109.44	60.37	1.81	20031	ZNFX1	Zinc finger, NFX1-type containing 1
260	6.98e-05	0.00254	98.53	166.2	0.59	28735	NRTN	Neurturin
261	6.98e-05	0.00254	289	642.32	0.45	954	LMTK3	Lemur tyrosine kinase 3
262	7.06e-05	0.00256	342.94	178.14	1.93	9385	CXCL1	Chemokine (C-X-C motif) ligand 1 (melanoma growth stimulating activity, alpha)
263	7.08e-05	0.00256	597.6	1044.81	0.57	23937	NUDT14	Nudix (nucleoside diphosphate linked moiety X)-type motif 14
264	7.13e-05	0.00257	714.58	409.07	1.75	23544	ZNF814	Zinc finger protein 814
265	7.2e-05	0.00258	174.96	287.6	0.61	10549	BK250D10.8
266	7.22e-05	0.00258	203.52	313.88	0.65	6667	LOC646903	Hypothetical LOC646903
267	7.25e-05	0.00258	1634.15	2583.08	0.63	841	NMU	Neuromedin U
268	7.27e-05	0.00258	142.83	310.69	0.46	23331	KLC3	Kinesin light chain 3
269	7.38e-05	0.0026	356.56	153.85	2.32	28515	SERPINA3
270	7.39e-05	0.0026	80.43	164.49	0.49	21934	PEX11G	Peroxisomal biogenesis factor 11 gamma
271	7.9e-05	0.00275	392.45	1282.63	0.31	10295	BEX4	Brain expressed, X-linked 4
272	7.93e-05	0.00275	112.74	253.18	0.45	30819	YPEL1	Yippee-like 1 (Drosophila)
273	7.94e-05	0.00275	219.33	81.13	2.7	7984	HSD11B2	Hydroxysteroid (11-beta) dehydrogenase 2
274	7.95e-05	0.00275	118.73	216.2	0.55	8879	PPM1J	Protein phosphatase, Mg2+/Mn2+ dependent, 1J
275	7.97e-05	0.00275	518.92	156.7	3.31	6909	CD86	CD86 molecule
276	7.99e-05	0.00275	86.64	247.62	0.35	1369	LOC100130093
277	8.02e-05	0.00275	10467.1	7033.16	1.49	15344	TDG	Thymine-DNA glycosylase
278	8.07e-05	0.00276	55.44	154.77	0.36	23170	LHX6	LIM homeobox 6
279	8.11e-05	0.00276	136.33	278.06	0.49	30843	MAPK12	Mitogen-activated protein kinase 12
280	8.13e-05	0.00276	251.02	419.92	0.6	20737	SNN	Stannin
281	8.22e-05	0.00278	761.91	1339.54	0.57	9508	NIT1	Nitrilase 1
282	8.38e-05	0.0028	172.35	411.53	0.42	13853	CXXC5	CXXC finger protein 5
283	8.4e-05	0.0028	170.6	345.51	0.49	7678	C4orf19	Chromosome 4 open reading frame 19
284	8.44e-05	0.0028	3954.8	1960.02	2.02	30187	CDO1	Cysteine dioxygenase, type I
285	8.44e-05	0.0028	64.24	126.86	0.51	18397	C12orf39	Chromosome 12 open reading frame 39
286	8.49e-05	0.0028	64.62	110.03	0.59	22947	FARP1	FERM, RhoGEF (ARHGEF) and pleckstrin domain protein 1 (chondrocyte-derived)
287	8.51e-05	0.0028	94.94	144.57	0.66	9678	ProSAPiP1	ProSAPiP1 protein
288	8.52e-05	0.0028	2799.98	4515.64	0.62	724	GSTM3	Glutathione S-transferase mu 3 (brain)
289	8.53e-05	0.0028	123.34	521.09	0.24	2893	ARHGEF4	Rho guanine nucleotide exchange factor (GEF) 4
290	8.73e-05	0.00285	570.5	1728.36	0.33	2483	SEL1L3	Sel-1 suppressor of lin-12-like 3 (C. elegans)
291	8.74e-05	0.00285	543.24	958.65	0.57	23818	MST1
292	8.97e-05	0.00292	575.27	980.01	0.59	20136	AMOT	Angiomotin
293	9.05e-05	0.00293	63.05	124.37	0.51	22435	LOC158572	Hypothetical LOC158572
294	9.25e-05	0.00297	276.1	479.81	0.58	19652	LAMC2	Laminin, gamma 2
295	9.27e-05	0.00297	3732.49	5427.07	0.69	8577	PSRC1	Proline/serine-rich coiled-coil 1
296	9.3e-05	0.00297	14781.3	8420.35	1.76	33425	A_33_P3235831
297	9.3e-05	0.00297	164.18	309.78	0.53	23354	ENST00000423408
298	9.31e-05	0.00297	850.93	1729.8	0.49	23642	C9orf95	Chromosome 9 open reading frame 95
299	9.42e-05	0.00299	1276.67	2467.97	0.52	2120	DSP	Desmoplakin
300	9.54e-05	0.00302	116.82	217.83	0.54	8753	EHMT1	Euchromatic histone-lysine N-methyltransferase 1
301	9.59e-05	0.00303	1781.75	2973.5	0.6	31706	CRYL1	Crystallin, lambda 1
302	9.63e-05	0.00303	182.41	101.49	1.8	4837	C8orf46	Chromosome 8 open reading frame 46
303	9.87e-05	0.00309	679.09	1711.21	0.4	74	EGFL7	EGF-like-domain, multiple 7
304	9.91e-05	0.00309	91.55	192.87	0.47	10584	REPS2	RALBP1 associated Eps domain containing 2
305	9.93e-05	0.00309	1649.93	3358.99	0.49	22939	PGPEP1	Pyroglutamyl-peptidase I
306	9.94e-05	0.00309	870.27	1931.2	0.45	16148	C17orf82	Chromosome 17 open reading frame 82
307	0.0001006	0.00311	805.03	440.07	1.83	6248	ANKFY1	Ankyrin repeat and FYVE domain containing 1
308	0.0001031	0.00318	6353.21	3742	1.7	11610	ICMT	Isoprenylcysteine carboxyl methyltransferase
309	0.0001038	0.00319	133.02	66.41	2	17381	BX350880
310	0.0001041	0.00319	1448.24	2079.25	0.7	31915	TMEM8B	Transmembrane protein 8B
311	0.0001044	0.00319	390.88	146.64	2.67	1238	LOC100133131
312	0.0001062	0.00323	321.48	814.31	0.39	24502	CLDN3	Claudin 3
313	0.0001063	0.00323	4072.77	6033.28	0.68	5398	EXOC7	Exocyst complex component 7
314	0.0001093	0.00329	257.26	410.79	0.63	28717	SLC6A8	Solute carrier family 6 (neurotransmitter transporter, creatine), member 8
315	0.0001094	0.00329	1150.8	744.01	1.55	2901	MRM1	Mitochondrial rRNA methyltransferase 1 homolog (S. cerevisiae)
316	0.0001094	0.00329	75.75	147.66	0.51	25191	HDHD3	Haloacid dehalogenase-like hydrolase domain containing 3
317	0.0001111	0.00332	258.6	575.24	0.45	3713	ARL14	ADP-ribosylation factor-like 14
318	0.0001112	0.00332	1328.4	1990.35	0.67	24678	KRBA1	KRAB-A domain containing 1
319	0.0001134	0.00338	338.16	681.52	0.5	179	NOXA1	NADPH oxidase activator 1
320	0.0001139	0.00338	519.9	305.63	1.7	16643	A_33_P3316671
321	0.0001149	0.0034	505.42	320.85	1.58	31418	TTI2
322	0.0001156	0.00341	259.57	523.55	0.5	9557	IL13RA1	Interleukin 13 receptor, alpha 1
323	0.0001162	0.00341	1118.47	741.93	1.51	23816	SLC12A2	Solute carrier family 12 (sodium/potassium/chloride transporters), member 2
324	0.0001163	0.00341	58.31	92.22	0.63	26831	LPPR3	Lipid phosphate phosphatase-related protein type 3
325	0.0001165	0.00341	400.14	630.72	0.63	31273	PLCD1	Phospholipase C, delta 1
326	0.0001174	0.00342	480.53	299.72	1.6	32053	A_33_P3351388
327	0.0001184	0.00344	725.76	3231.42	0.22	12466	TMSB15A	Thymosin beta 15a
328	0.000119	0.00344	88.1	220.7	0.4	8130	C14orf178	Chromosome 14 open reading frame 178
329	0.0001192	0.00344	285.78	457.66	0.62	14398	NAPRT1	Nicotinate phosphoribosyltransferase domain containing 1
330	0.0001209	0.00348	427.57	1019.56	0.42	19751	PNMA2	Paraneoplastic antigen MA2
331	0.000122	0.0035	505.92	857.12	0.59	33984	DBP
332	0.0001231	0.00351	1200.31	1911.13	0.63	10681	KLHL29	Kelch-like 29 (Drosophila)
333	0.0001232	0.00351	174.88	296.92	0.59	32214	THC2680609
334	0.0001233	0.00351	112.23	286.3	0.39	2096	SORCS2	Sortilin-related VPS10 domain containing receptor 2
335	0.0001246	0.00352	10375.9	6547.91	1.58	7671	TIPIN	TIMELESS interacting protein
336	0.0001249	0.00352	12581.1	4257.91	2.95	31163	RNU1-5
337	0.000125	0.00352	135.64	80.83	1.68	3209	OR5F1	Olfactory receptor, family 5, subfamily F, member 1
338	0.0001259	0.00354	179.92	76.04	2.37	9882	RPA4	Replication protein A4, 30kDa
339	0.0001268	0.00355	164.25	240.09	0.68	17646	SIRT3	Sirtuin 3
340	0.0001294	0.00362	193.03	405.97	0.48	5835	PARP10	Poly (ADP-ribose) polymerase family, member 10
341	0.0001305	0.00363	358	628.24	0.57	20336	CCDC115	Coiled-coil domain containing 115
342	0.0001306	0.00363	4443.81	2824.44	1.57	34058	MLXIP
343	0.0001332	0.00369	124.98	332.41	0.38	2908	JAK3	Janus kinase 3
344	0.0001338	0.0037	596.31	323.97	1.84	7594	SH3D21
345	0.0001346	0.00371	1372.94	2501.64	0.55	16412	ARRDC1	Arrestin domain containing 1
346	0.0001355	0.00372	3235.23	4811.05	0.67	21550	FAH	Fumarylacetoacetate hydrolase (fumarylacetoacetase)
347	0.0001359	0.00372	1727.47	2825.51	0.61	33008	LRPAP1	Low density lipoprotein receptor-related protein associated protein 1
348	0.0001381	0.00375	196.05	326.02	0.6	15311	DCAF6	DDB1 and CUL4 associated factor 6
349	0.0001382	0.00375	639.32	1197.31	0.53	5217	TP53INP1	Tumor protein p53 inducible nuclear protein 1
350	0.0001385	0.00375	224.27	360.05	0.62	20378	STX17	Syntaxin 17
351	0.0001389	0.00375	292.86	560.15	0.52	15499	KRT32	Keratin 32
352	0.0001391	0.00375	390.91	637.01	0.61	29778	A2LD1	AIG2-like domain 1
353	0.0001423	0.00383	2480.15	3920.79	0.63	14827	ZDHHC12	Zinc finger, DHHC-type containing 12
354	0.0001427	0.00383	1104.42	1724.99	0.64	19779	LOC645676	Hypothetical LOC645676
355	0.0001461	0.00391	1749.75	2527.91	0.69	28324	MAF1	MAF1 homolog (S. cerevisiae)
356	0.0001473	0.00392	108.42	194.34	0.56	7898	PSAPL1	Prosaposin-like 1 (gene/pseudogene)
357	0.0001475	0.00392	584.83	851.21	0.69	18205	HPS1	Hermansky-Pudlak syndrome 1
358	0.0001478	0.00392	691.99	1247.88	0.55	23187	PLEKHG5	Pleckstrin homology domain containing, family G (with RhoGef domain) member 5
359	0.0001482	0.00392	1066.75	719.31	1.48	19432	DUSP5P
360	0.0001499	0.00396	349.12	602.41	0.58	11217	JUND	Jun D proto-oncogene
361	0.0001522	0.004	70.44	38.07	1.85	19680	PTPN20B	Protein tyrosine phosphatase, non-receptor type 20B
362	0.0001522	0.004	8856.41	5664.74	1.56	15236	NFAT5	Nuclear factor of activated T-cells 5, tonicity-responsive
363	0.0001534	0.00401	1866.81	2799.11	0.67	22658	DGKQ	Diacylglycerol kinase, theta 110kDa
364	0.0001536	0.00401	478.22	840.65	0.57	28143	CYB5D2	Cytochrome b5 domain containing 2
365	0.000154	0.00401	26430.4	15697.8	1.68	32388	STX1A	Syntaxin 1A (brain)
366	0.0001543	0.00401	662.37	434.33	1.53	3429	C1orf52	Chromosome 1 open reading frame 52
367	0.000155	0.00401	73.23	142.7	0.51	26527	LOC100505679	Hypothetical protein LOC100505679
368	0.0001557	0.00402	70.55	138.18	0.51	18365	NFATC4	Nuclear factor of activated T-cells, cytoplasmic, calcineurin-dependent 4
369	0.0001571	0.00403	350.75	667.22	0.53	16904	SEPT6	Septin 6
370	0.0001571	0.00403	299.17	609.25	0.49	24641	EXPH5	Exophilin 5
371	0.0001583	0.00404	995.05	1795.92	0.55	28242	RHOBTB3	Rho-related BTB domain containing 3
372	0.0001583	0.00404	5283.57	10409.1	0.51	33540	CCDC85B	Coiled-coil domain containing 85B
373	0.000159	0.00404	3464.5	1422.21	2.44	9171	RN5-8S1
374	0.0001591	0.00404	981.9	1603.97	0.61	15758	SP110	SP110 nuclear body protein
375	0.0001595	0.00404	228.84	330.65	0.69	19184	MADD	MAP-kinase activating death domain
376	0.0001598	0.00404	13669	24903.8	0.55	198	LARP6	La ribonucleoprotein domain family, member 6
377	0.0001614	0.00405	152.51	254.68	0.6	1941	BX538057
378	0.0001615	0.00405	1482.09	2542.71	0.58	20426	HMGCL	3-hydroxymethyl-3-methylglutaryl-CoA lyase
379	0.0001615	0.00405	194.78	354.92	0.55	28688	THC2788944
380	0.0001653	0.00412	8991.2	5305.66	1.69	26992	SLC25A22	Solute carrier family 25 (mitochondrial carrier: glutamate), member 22
381	0.0001653	0.00412	110.35	60.6	1.82	2685	AK025118
382	0.0001663	0.00414	546.12	838.01	0.65	31549	BAI2	Brain-specific angiogenesis inhibitor 2
383	0.0001679	0.00417	1541.72	1003.59	1.54	25075	ZNF264	Zinc finger protein 264
384	0.0001691	0.00418	102.94	839.96	0.12	9002	MAOA	Monoamine oxidase A
385	0.0001694	0.00418	5060.19	2921.08	1.73	6847	MARCH4	Membrane-associated ring finger (C3HC4) 4
386	0.0001725	0.00423	10729.9	18953	0.57	13133	C6orf226	Chromosome 6 open reading frame 226
387	0.0001729	0.00423	345.1	177.72	1.94	3426	A_33_P3372090
388	0.0001729	0.00423	221.46	129.56	1.71	11806	A_33_P3417305
389	0.000173	0.00423	260.86	426.48	0.61	20300	ZNF697	Zinc finger protein 697
390	0.0001736	0.00423	4388.14	8295.05	0.53	20161	ITPR3	Inositol 1,4,5-triphosphate receptor, type 3
391	0.0001748	0.00424	280.3	492.8	0.57	24304	SLC2A3	Solute carrier family 2 (facilitated glucose transporter), member 3
392	0.000175	0.00424	9715.49	14263.5	0.68	23249	FDFT1	Farnesyl-diphosphate farnesyltransferase 1
393	0.0001752	0.00424	70.3	36.9	1.91	30195	LOC100129840	Hypothetical protein LOC100129840
394	0.0001767	0.00424	271.31	173.54	1.56	29148	LOC145820	Hypothetical LOC145820
395	0.0001767	0.00424	191.45	87.92	2.18	3414	MAGEE1	Melanoma antigen family E, 1
396	0.0001767	0.00424	869.96	420.71	2.07	4475	AF132973
397	0.000177	0.00424	533.43	124.97	4.27	6698	PRDM1	PR domain containing 1, with ZNF domain
398	0.000178	0.00424	3455.22	5260.05	0.66	15936	ITGB4	Integrin, beta 4
399	0.0001782	0.00424	597.63	970.17	0.62	6867	HOMER3	Homer homolog 3 (Drosophila)
400	0.0001798	0.00426	1283.61	814.89	1.58	25762	NOM1	Nucleolar protein with MIF4G domain 1
401	0.0001803	0.00426	158.44	268.87	0.59	2640	ZNF323	Zinc finger protein 323
402	0.0001805	0.00426	1677	2504.68	0.67	12538	CEP72	Centrosomal protein 72kDa
403	0.0001806	0.00426	361.63	792.35	0.46	33073	FOXN3	Forkhead box N3
404	0.0001819	0.00428	81.98	143.34	0.57	18543	ZNF717	Zinc finger protein 717
405	0.0001837	0.0043	89.58	169.37	0.53	20724	AK8	Adenylate kinase 8
406	0.0001837	0.0043	1908.51	3226.17	0.59	16720	KRT15	Keratin 15
407	0.0001843	0.0043	1798.86	2844.74	0.63	27031	DNAJB5	DnaJ (Hsp40) homolog, subfamily B, member 5
408	0.0001851	0.0043	298.15	208.52	1.43	14274	BAALC	Brain and acute leukemia, cytoplasmic
409	0.0001852	0.0043	11089.6	17031.3	0.65	25964	CITED4	Cbp/p300-interacting transactivator, with Glu/Asp-rich carboxy-terminal domain, 4
410	0.0001873	0.00433	291.74	428.97	0.68	2482	USP19	Ubiquitin specific peptidase 19
411	0.0001874	0.00433	68.25	42.63	1.6	22298	HIST1H2APS1
412	0.00019	0.00437	78.38	152.2	0.51	34145	C17orf28	Chromosome 17 open reading frame 28
413	0.0001901	0.00437	708.13	403.56	1.75	14296	LOC255177	Hypothetical protein LOC255177
414	0.0001912	0.00439	4156.22	2445.9	1.7	26957	ANKRD57	Ankyrin repeat domain 57
415	0.0001922	0.0044	91.6	174.2	0.53	4120	AATK	Apoptosis-associated tyrosine kinase
416	0.0001958	0.00447	101.92	421.86	0.24	27697	TMEM108	Transmembrane protein 108
417	0.0001969	0.00449	1566.4	2303.25	0.68	26431	TMEM128	Transmembrane protein 128
418	0.0001973	0.00449	139.33	77.08	1.81	15621	THC2633659
419	0.0001999	0.00451	638.55	1239.03	0.52	1091	LOC441461	Hypothetical LOC441461
420	0.0002002	0.00451	504.79	762.66	0.66	16517	RERG	RAS-like, estrogen-regulated, growth inhibitor
421	0.0002004	0.00451	144.82	85.88	1.69	4633	ENST00000321930
422	0.0002015	0.00451	128.05	744.37	0.17	2896	PGCP	Plasma glutamate carboxypeptidase
423	0.0002016	0.00451	4969.92	8955.74	0.55	29862	MAGED2	Melanoma antigen family D, 2
424	0.0002017	0.00451	198.01	347.18	0.57	11648	KCTD18	Potassium channel tetramerisation domain containing 18
425	0.0002026	0.00451	6119.48	9165.76	0.67	14355	ATG2A	ATG2 autophagy related 2 homolog A (S. cerevisiae)
426	0.0002034	0.00451	1280.33	1980.82	0.65	4598	MOV10	Mov10, Moloney leukemia virus 10, homolog (mouse)
427	0.0002035	0.00451	2915.72	4284.76	0.68	27694	C18orf56	Chromosome 18 open reading frame 56
428	0.0002036	0.00451	1076.15	1624.62	0.66	9451	NT5DC1	5'-nucleotidase domain containing 1
429	0.0002038	0.00451	94.14	145	0.65	23482	LOC143188	Hypothetical LOC143188
430	0.0002049	0.00452	174.56	325.84	0.54	21853	ENST00000359193
431	0.0002051	0.00452	88.34	51.5	1.72	21045	SEMA3D	Sema domain, immunoglobulin domain (Ig), short basic domain, secreted, (semaphorin) 3D
432	0.0002059	0.00453	471.57	323.38	1.46	23052	LOC283392	Hypothetical LOC283392
433	0.0002091	0.00459	225.71	109.74	2.06	24145	NR4A1
434	0.0002102	0.0046	410.48	632.73	0.65	15647	HSD17B7	Hydroxysteroid (17-beta) dehydrogenase 7
435	0.0002119	0.00463	1801.53	1252.75	1.44	30683	CREBBP	CREB binding protein
436	0.0002125	0.00463	658.64	1026.5	0.64	19902	TP53INP2	Tumor protein p53 inducible nuclear protein 2
437	0.0002134	0.00464	625.69	394.81	1.58	30861	DIDO1	Death inducer-obliterator 1
438	0.0002142	0.00465	1087.74	1926.05	0.56	27967	C9orf9	Chromosome 9 open reading frame 9
439	0.000215	0.00465	120.13	71.58	1.68	17772	LOC100130442	Hypothetical protein LOC100130442
440	0.0002152	0.00465	146.75	217.99	0.67	7045	ST7L	Suppression of tumorigenicity 7 like
441	0.0002164	0.00466	852.41	1262.43	0.68	13066	LRRC24	Leucine rich repeat containing 24
442	0.0002173	0.00467	7029.45	13049.1	0.54	22406	APOE	Apolipoprotein E
443	0.0002194	0.0047	19645.9	28852.4	0.68	25269	MAGEA4	Melanoma antigen family A, 4
444	0.0002197	0.0047	759.25	1178.42	0.64	33056	MRE11A	MRE11 meiotic recombination 11 homolog A (S. cerevisiae)
445	0.00022	0.0047	154.34	251.09	0.61	2140	GSTM1	Glutathione S-transferase mu 1
446	0.0002205	0.0047	4788.73	2527.15	1.89	18433	ENST00000447197
447	0.0002218	0.0047	1764.34	1246.32	1.42	1554	AQR	Aquarius homolog (mouse)
448	0.0002219	0.0047	2818.22	1556.1	1.81	28711	POLR3G	Polymerase (RNA) III (DNA directed) polypeptide G (32kD)
449	0.0002221	0.0047	48390.3	66499.6	0.73	28828	NDC80	NDC80 homolog, kinetochore complex component (S. cerevisiae)
450	0.0002235	0.00471	662.52	1129.31	0.59	20335	CORO2A	Coronin, actin binding protein, 2A
451	0.0002235	0.00471	1218.9	840.07	1.45	32570	FAM208B
452	0.0002243	0.00472	882.2	387.66	2.28	1573	PMEPA1	Prostate transmembrane protein, androgen induced 1
453	0.0002252	0.00472	96.16	58.81	1.63	1494	AK124041
454	0.0002262	0.00473	92041.7	144520	0.64	29876	MT1A	Metallothionein 1A
455	0.0002276	0.00474	323.82	614.79	0.53	8561	IL32	Interleukin 32
456	0.0002281	0.00474	1701.15	2991.47	0.57	189	ISY1	ISY1 splicing factor homolog (S. cerevisiae)
457	0.0002281	0.00474	75	125.51	0.6	26105	ENST00000357412
458	0.0002292	0.00474	175.16	317.61	0.55	23621	FONG
459	0.0002292	0.00474	1836.8	933.9	1.97	22214	ADRA2C	Adrenergic, alpha-2C-, receptor
460	0.0002295	0.00474	4738.73	6697.18	0.71	28944	PLD3	Phospholipase D family, member 3
461	0.0002301	0.00474	725.83	1108.45	0.65	16183	CENPF	Centromere protein F, 350/400kDa (mitosin)
462	0.0002303	0.00474	231.21	389.4	0.59	15934	CELSR1	Cadherin, EGF LAG seven-pass G-type receptor 1 (flamingo homolog, Drosophila)
463	0.0002333	0.00479	2619.43	1493.71	1.75	32597	AK124190
464	0.000235	0.00481	1220.75	2055.83	0.59	26873	AGRN	Agrin
465	0.0002363	0.00483	69.09	109.3	0.63	30876	PKDCC	Protein kinase domain containing, cytoplasmic homolog (mouse)
466	0.0002371	0.00483	1310.52	780.29	1.68	24617	SOX13	SRY (sex determining region Y)-box 13
467	0.0002393	0.00486	393.99	542.61	0.73	7708	ACP6	Acid phosphatase 6, lysophosphatidic
468	0.0002396	0.00486	2988.22	1760.39	1.7	27027	KRTAP19-5	Keratin associated protein 19-5
469	0.0002412	0.00488	6877.29	4036.88	1.7	19032	GPATCH4	G patch domain containing 4
470	0.0002417	0.00488	5041.26	7710.56	0.65	56	KLC1	Kinesin light chain 1
471	0.0002418	0.00488	96.4	184.58	0.52	17862	RNF144B	Ring finger protein 144B
472	0.0002422	0.00488	207.28	522.61	0.4	14694	KCNK6	Potassium channel, subfamily K, member 6
473	0.0002434	0.00489	884.49	325.93	2.71	13363	C1QTNF5	C1q and tumor necrosis factor related protein 5
474	0.000246	0.00493	278.54	136.59	2.04	33611	ANKRD34A	Ankyrin repeat domain 34A
475	0.0002472	0.00495	59.49	91.87	0.65	22673	C3orf70	Chromosome 3 open reading frame 70
476	0.0002485	0.00495	499.25	337.63	1.48	5478	TBX19	T-box 19
477	0.0002486	0.00495	25137.9	17180.4	1.46	26965	TRIM41
478	0.0002507	0.00498	255.04	137.7	1.85	3769	MCTS1	Malignant T cell amplified sequence 1
479	0.0002509	0.00498	1897.76	2819.18	0.67	14671	CREB3	CAMP responsive element binding protein 3
480	0.0002514	0.00498	452.17	717.89	0.63	33047	C18orf18	Chromosome 18 open reading frame 18
481	0.0002526	0.00499	269.4	128.64	2.09	10568	AK092531
482	0.0002546	0.00502	1320.74	1995.59	0.66	28304	SYCE1	Synaptonemal complex central element protein 1
483	0.0002567	0.00505	205.2	322.69	0.64	17829	RAG1
484	0.0002598	0.0051	234177	163309	1.43	24650	NME1	Non-metastatic cells 1, protein (NM23A) expressed in
485	0.0002618	0.00513	131.46	85.05	1.55	32137	IDAS
486	0.000263	0.00514	275.71	155.5	1.77	26021	LOC645195	Hypothetical LOC645195
487	0.0002639	0.00515	9509.73	3849.68	2.47	2552	TFRC	Transferrin receptor (p90, CD71)
488	0.0002646	0.00515	950.66	1483.11	0.64	18665	SGSM3	Small G protein signaling modulator 3
489	0.0002656	0.00516	157.68	385.46	0.41	26049	LOC255512	Hypothetical LOC255512
490	0.0002659	0.00516	1627.96	2716.05	0.6	25130	LOC729013	Hypothetical LOC729013
491	0.0002669	0.00516	28695.7	47843.8	0.6	22416	BEX2	Brain expressed X-linked 2
492	0.0002686	0.00516	351.56	622.65	0.56	10996	IFIT2	Interferon-induced protein with tetratricopeptide repeats 2
493	0.0002691	0.00516	13764.2	23833.8	0.58	32443	NINJ1	Ninjurin 1
494	0.0002694	0.00516	143.65	289.2	0.5	23209	GNAZ	Guanine nucleotide binding protein (G protein), alpha z polypeptide
495	0.0002696	0.00516	1130.43	2011.13	0.56	2582	C9orf103	Chromosome 9 open reading frame 103
496	0.0002696	0.00516	1006.33	1586.24	0.63	697	ZNF426	Zinc finger protein 426
497	0.0002705	0.00517	60.68	109.36	0.55	19740	GRASP	GRP1 (general receptor for phosphoinositides 1)-associated scaffold protein
498	0.0002709	0.00517	87.34	190.41	0.46	25693	TCN2	Transcobalamin II
499	0.0002713	0.00517	152.1	273.4	0.56	8023	CHGB	Chromogranin B (secretogranin 1)
500	0.0002723	0.00517	126.32	73.23	1.72	33664	ACADL	Acyl-CoA dehydrogenase, long chain
501	0.0002738	0.00519	1048.74	2184.69	0.48	11618	CREG1	Cellular repressor of E1A-stimulated genes 1
502	0.0002746	0.0052	1594.04	1020.61	1.56	11973	LETM2	Leucine zipper-EF-hand containing transmembrane protein 2
503	0.0002754	0.0052	192.77	69.74	2.76	21469	A_33_P3251557
504	0.0002774	0.00523	256.49	116.54	2.2	14354	THC2608358
505	0.0002793	0.00523	1345.73	2103.46	0.64	31240	DNMT3A	DNA (cytosine-5-)-methyltransferase 3 alpha
506	0.0002795	0.00523	627.93	966.93	0.65	19890	G6PD
507	0.0002796	0.00523	2082.59	1357.18	1.53	2216	ZSCAN29	Zinc finger and SCAN domain containing 29
508	0.0002798	0.00523	372.54	793.37	0.47	8151	C5orf55	Chromosome 5 open reading frame 55
509	0.0002826	0.00527	4292.45	6119.48	0.7	16373	MCCC1	Methylcrotonoyl-CoA carboxylase 1 (alpha)
510	0.0002827	0.00527	429.38	284.92	1.51	934	KRTAP10-8	Keratin associated protein 10-8
511	0.0002843	0.00529	667.48	1122.75	0.59	7438	ZNF880	Zinc finger protein 880
512	0.0002856	0.0053	540.3	1174.87	0.46	28520	TMEM121	Transmembrane protein 121
513	0.0002874	0.00532	715.62	1058.98	0.68	7442	PRPF4B	PRP4 pre-mRNA processing factor 4 homolog B (yeast)
514	0.0002878	0.00532	896.25	583.47	1.54	1939	DSCR9	Down syndrome critical region gene 9 (non-protein coding)
515	0.0002903	0.00535	289.67	515.84	0.56	26899	C14orf33	Chromosome 14 open reading frame 33
516	0.0002904	0.00535	8453.01	5590.64	1.51	23613	LEPREL1	Leprecan-like 1
517	0.0002955	0.00543	3423.59	2404.06	1.42	30053	C17orf58	Chromosome 17 open reading frame 58
518	0.0002982	0.00546	107.64	370.11	0.29	23407	CCK	Cholecystokinin
519	0.0003002	0.00546	2104.04	1378.72	1.53	18236	LOC100128593	Hypothetical LOC100128593
520	0.0003003	0.00546	670.24	1080.92	0.62	21623	UNC93B1	Unc-93 homolog B1 (C. elegans)
521	0.0003008	0.00546	1093.91	665.03	1.64	28665	AEN	Apoptosis enhancing nuclease
522	0.0003014	0.00546	989.7	1583.43	0.63	16267	YIPF5	Yip1 domain family, member 5
523	0.0003018	0.00546	143.39	59.53	2.41	24079	APBA1	Amyloid beta (A4) precursor protein-binding, family A, member 1
524	0.000302	0.00546	68.12	130.34	0.52	26137	SNX9	Sorting nexin 9
525	0.0003024	0.00546	958.02	493.32	1.94	22397	CFLAR	CASP8 and FADD-like apoptosis regulator
526	0.0003025	0.00546	348.82	659.8	0.53	33383	NEURL2	Neuralized homolog 2 (Drosophila)
527	0.0003037	0.00548	152.44	297.45	0.51	19033	GALNTL1	UDP-N-acetyl-alpha-D-galactosamine:polypeptide N-acetylgalactosaminyltransferase-like 1
528	0.0003067	0.0055	89.05	176.37	0.5	27569	CR594811
529	0.0003068	0.0055	729.41	1434.46	0.51	31948	ENST00000428928
530	0.0003069	0.0055	480.33	769.32	0.62	12523	ZNF76	Zinc finger protein 76 (expressed in testis)
531	0.0003077	0.00551	142.55	229.83	0.62	22272	GMFG	Glia maturation factor, gamma
532	0.0003093	0.00552	1504.34	2858.46	0.53	13492	SERPINE2
533	0.0003104	0.00553	3911.46	5818.1	0.67	26446	CSRP1	Cysteine and glycine-rich protein 1
534	0.0003151	0.0056	3005.01	4826.71	0.62	26770	HYLS1	Hydrolethalus syndrome 1
535	0.0003154	0.0056	2918.1	4549.17	0.64	21348	PI4K2B	Phosphatidylinositol 4-kinase type 2 beta
536	0.0003191	0.00566	1049.35	722.01	1.45	22391	OTUD3	OTU domain containing 3
537	0.0003216	0.00569	289.44	501.63	0.58	23997	AMACR	Alpha-methylacyl-CoA racemase
538	0.0003227	0.0057	1424.91	2030.01	0.7	13237	ACOT11	Acyl-CoA thioesterase 11
539	0.0003234	0.0057	94.35	135.4	0.7	26585	BDH1	3-hydroxybutyrate dehydrogenase, type 1
540	0.0003282	0.00578	150.31	64.49	2.33	6512	XR_113267
541	0.0003297	0.00579	294.31	448.86	0.66	29082	TYK2	Tyrosine kinase 2
542	0.0003302	0.00579	1024.55	1426.64	0.72	15416	THOC5	THO complex 5
543	0.000331	0.00579	67699.1	37993.2	1.78	5272	LRRC59	Leucine rich repeat containing 59
544	0.0003318	0.0058	201.33	93.01	2.16	15719	ZNF503-AS2
545	0.000335	0.00582	208.33	328.83	0.63	18927	AVL9	AVL9 homolog (S. cerevisiase)
546	0.0003352	0.00582	31614.2	22444.4	1.41	15885	WDR45L	WDR45-like
547	0.0003355	0.00582	322.02	515.07	0.63	10481	SNTA1	Syntrophin, alpha 1 (dystrophin-associated protein A1, 59kDa, acidic component)
548	0.0003362	0.00582	795.33	1325.3	0.6	8900	FBLIM1	Filamin binding LIM protein 1
549	0.0003362	0.00582	146.64	56.22	2.61	22026	TCL1B	T-cell leukemia/lymphoma 1B
550	0.0003393	0.00585	68.6	125.92	0.54	29127	CCDC169
551	0.0003401	0.00585	218.85	306.11	0.71	28501	MMP24	Matrix metallopeptidase 24 (membrane-inserted)
552	0.0003404	0.00585	113.56	173.99	0.65	11598	CXCL16	Chemokine (C-X-C motif) ligand 16
553	0.0003404	0.00585	3459.87	2217.12	1.56	3321	LOC728190	Hypothetical LOC728190
554	0.0003414	0.00586	718.27	1143.99	0.63	27778	AFG3L2	AFG3 ATPase family gene 3-like 2 (S. cerevisiae)
555	0.0003477	0.00595	1194.74	2104.83	0.57	28524	CCS	Copper chaperone for superoxide dismutase
556	0.0003488	0.00595	2645.92	1630.47	1.62	31687	ZGLP1	Zinc finger, GATA-like protein 1
557	0.0003493	0.00595	61.91	136.3	0.45	32350	RAMP1	Receptor (G protein-coupled) activity modifying protein 1
558	0.0003494	0.00595	1808.27	1249.97	1.45	17575	SSH2	Slingshot homolog 2 (Drosophila)
559	0.0003511	0.00597	97.49	57.27	1.7	13012	AK093443
560	0.0003545	0.00599	73.75	109.84	0.67	11406	SH3BP1	SH3-domain binding protein 1
561	0.0003546	0.00599	953.06	1391.19	0.69	11979	XKR9	XK, Kell blood group complex subunit-related family, member 9
562	0.0003557	0.00599	118.72	514.1	0.23	154	COL4A5	Collagen, type IV, alpha 5
563	0.0003561	0.00599	833.87	1238.6	0.67	27779	FBXW4	F-box and WD repeat domain containing 4
564	0.0003569	0.00599	60.46	165.02	0.37	13202	TNFRSF10C	Tumor necrosis factor receptor superfamily, member 10c, decoy without an intracellular domain
565	0.0003571	0.00599	112.26	71.18	1.58	21157	DB153536
566	0.0003577	0.00599	559.51	809.03	0.69	6736	LOC148413	Hypothetical LOC148413
567	0.0003577	0.00599	291.44	182.5	1.6	21704	A_33_P3406961
568	0.0003584	0.00599	289.41	436.19	0.66	18144	C22orf46	Chromosome 22 open reading frame 46
569	0.0003585	0.00599	606.46	1074.59	0.56	20218	KIAA1683	KIAA1683
570	0.0003591	0.00599	265.68	465.28	0.57	15926	PELI3	Pellino homolog 3 (Drosophila)
571	0.0003627	0.00604	225.82	361.71	0.62	19590	KIAA1908	Hypothetical LOC114796
572	0.0003642	0.00605	588.95	929.34	0.63	3489	STAT1	Signal transducer and activator of transcription 1, 91kDa
573	0.0003661	0.00607	1514.05	2091.68	0.72	28368	KDM5B	Lysine (K)-specific demethylase 5B
574	0.0003685	0.0061	1742.35	3177.6	0.55	14539	TMEM8A	Transmembrane protein 8A
575	0.0003698	0.00611	70.02	168.12	0.42	30788	AMDHD1	Amidohydrolase domain containing 1
576	0.0003716	0.00613	191.43	317.68	0.6	450	ZMYM6
577	0.000375	0.00617	2667.02	1341.42	1.99	8528	FAT3	FAT tumor suppressor homolog 3 (Drosophila)
578	0.0003754	0.00617	1516.77	2209.71	0.69	12771	TRPC4AP	Transient receptor potential cation channel, subfamily C, member 4 associated protein
579	0.0003776	0.0062	2049.05	1397.31	1.47	30754	LOC257152	Hypothetical protein LOC257152
580	0.0003784	0.0062	18853	11877	1.59	7603	GJC1	Gap junction protein, gamma 1, 45kDa
581	0.0003793	0.0062	566.34	996.37	0.57	10566	MYRIP	Myosin VIIA and Rab interacting protein
582	0.0003854	0.00628	2224.1	3608.14	0.62	8721	ZNF395
583	0.000386	0.00628	3337.48	2340.33	1.43	8414	DLEU1
584	0.0003861	0.00628	403.23	548.17	0.74	15435	RAB4B	RAB4B, member RAS oncogene family
585	0.0003878	0.0063	22379.1	15403.1	1.45	34032	POLR1C	Polymerase (RNA) I polypeptide C, 30kDa
586	0.0003949	0.00638	693.81	435.54	1.59	10407	DIXDC1	DIX domain containing 1
587	0.0003959	0.00638	1195.46	1827.26	0.65	17394	A_32_P88905
588	0.0003959	0.00638	262.57	542.52	0.48	13962	LPIN3	Lipin 3
589	0.0003959	0.00638	578.4	351.6	1.65	1126	ZNF488	Zinc finger protein 488
590	0.0003963	0.00638	759.35	1357.42	0.56	11090	C1orf213	Chromosome 1 open reading frame 213
591	0.000397	0.00638	148.19	217.86	0.68	10667	RASGRP1	RAS guanyl releasing protein 1 (calcium and DAG-regulated)
592	0.0004007	0.00642	71.88	43.87	1.64	3753	TRPC4	Transient receptor potential cation channel, subfamily C, member 4
593	0.0004012	0.00642	109.48	189.61	0.58	6376	A_24_P518369
594	0.0004015	0.00642	76.6	166.64	0.46	10412	C11orf45	Chromosome 11 open reading frame 45
595	0.0004023	0.00642	51.7	82.61	0.63	13618	OPRL1	Opiate receptor-like 1
596	0.0004028	0.00642	57.17	103.04	0.55	19771	CDS1	CDP-diacylglycerol synthase (phosphatidate cytidylyltransferase) 1
597	0.0004043	0.00643	130.89	204.6	0.64	6731	LOC728705	Hypothetical protein LOC728705
598	0.0004087	0.00649	77.89	130	0.6	7692	POU6F2	POU class 6 homeobox 2
599	0.0004094	0.00649	352.01	626.74	0.56	4155	LAMP3	Lysosomal-associated membrane protein 3
600	0.0004096	0.00649	190.06	278.86	0.68	493	RIN3	Ras and Rab interactor 3
601	0.0004121	0.00652	295.24	464.27	0.64	5189	MAGI2	Membrane associated guanylate kinase, WW and PDZ domain containing 2
602	0.0004149	0.00655	324.52	202.07	1.61	14203	ZAK	Sterile alpha motif and leucine zipper containing kinase AZK
603	0.0004163	0.00655	1247.99	1930.09	0.65	17407	LOC100128822	Hypothetical LOC100128822
604	0.0004165	0.00655	89.07	57.94	1.54	31684	C14orf56	Chromosome 14 open reading frame 56
605	0.0004179	0.00656	72.08	112.82	0.64	13299	UNC119B	Unc-119 homolog B (C. elegans)
606	0.0004193	0.00657	120	179.16	0.67	6331	RNF185	Ring finger protein 185
607	0.0004211	0.00658	42.56	91.99	0.46	17823	MEX3B	Mex-3 homolog B (C. elegans)
608	0.0004214	0.00658	161.39	496.04	0.33	4589	ELFN2
609	0.0004225	0.00658	451.56	1033.59	0.44	21155	SALL2
610	0.0004231	0.00658	701.58	1072.05	0.65	10663	DCAF11	DDB1 and CUL4 associated factor 11
611	0.0004236	0.00658	1414.18	2514.62	0.56	24721	GLIPR2	GLI pathogenesis-related 2
612	0.0004237	0.00658	209.42	108.8	1.92	21902	LEAP2	Liver expressed antimicrobial peptide 2
613	0.0004248	0.00658	196.51	352.92	0.56	26371	FAM64A	Family with sequence similarity 64, member A
614	0.0004287	0.00662	131.29	66.98	1.96	19999	C15orf2	Chromosome 15 open reading frame 2
615	0.0004287	0.00662	103.85	205.24	0.51	7324	RGS9	Regulator of G-protein signaling 9
616	0.0004296	0.00663	623.78	933.8	0.67	15248	TEAD3	TEA domain family member 3
617	0.0004333	0.00667	177.83	346.27	0.51	27293	MLYCD	Malonyl-CoA decarboxylase
618	0.000435	0.00669	15506	9864.82	1.57	1833	GTPBP4	GTP binding protein 4
619	0.0004379	0.00672	109.75	315.75	0.35	24101	NALCN	Sodium leak channel, non-selective
620	0.0004403	0.00674	99.49	145.62	0.68	27160	SPATA8	Spermatogenesis associated 8
621	0.0004408	0.00674	387.93	138.83	2.79	17366	KRTAP5-10	Keratin associated protein 5-10
622	0.0004436	0.00677	674.81	992.79	0.68	17734	DNPEP	Aspartyl aminopeptidase
623	0.000444	0.00677	403.98	553.09	0.73	25756	C19orf54	Chromosome 19 open reading frame 54
624	0.0004489	0.00684	148.29	267.25	0.55	26968	HOXD8	Homeobox D8
625	0.0004499	0.00684	187.87	287.18	0.65	31363	ADAP2	ArfGAP with dual PH domains 2
626	0.0004517	0.00686	3940.52	2427.64	1.62	5366	ADM	Adrenomedullin
627	0.0004548	0.00689	300.77	179.75	1.67	7367	PVALB	Parvalbumin
628	0.0004572	0.00692	491.66	759.26	0.65	26055	TMTC4	Transmembrane and tetratricopeptide repeat containing 4
629	0.000459	0.00693	1824.64	938.84	1.94	21230	RABL2B	RAB, member of RAS oncogene family-like 2B
630	0.0004604	0.00693	107969	72619.8	1.49	2766	BU535024
631	0.0004605	0.00693	1197.9	1786.16	0.67	26501	ZNF581	Zinc finger protein 581
632	0.0004637	0.00697	519.91	1049.26	0.5	9315	KCNG1	Potassium voltage-gated channel, subfamily G, member 1
633	0.000464	0.00697	92.13	357.52	0.26	18855	PDK3	Pyruvate dehydrogenase kinase, isozyme 3
634	0.0004657	0.00698	343.5	501.98	0.68	1204	ZNF300	Zinc finger protein 300
635	0.0004712	0.00704	3153.6	4881.26	0.65	17265	GCHFR	GTP cyclohydrolase I feedback regulator
636	0.0004713	0.00704	198.51	119.67	1.66	26365	SSX3	Synovial sarcoma, X breakpoint 3
637	0.0004742	0.00707	80.64	275.12	0.29	10934	MPZL3	Myelin protein zero-like 3
638	0.0004746	0.00707	3796.79	2522.15	1.51	26219	A_33_P3351775
639	0.0004772	0.00709	554.21	344.17	1.61	33535	A_33_P3362239
640	0.0004773	0.00709	516.47	880.23	0.59	18978	EPOR	Erythropoietin receptor
641	0.0004802	0.0071	55.92	128.74	0.43	22643	GUCY1B2	Guanylate cyclase 1, soluble, beta 2
642	0.0004804	0.0071	426.77	705.26	0.61	6515	PRTFDC1	Phosphoribosyl transferase domain containing 1
643	0.0004809	0.0071	1544.4	927.23	1.67	16287	THC2596076
644	0.0004812	0.0071	35179.3	24757.9	1.42	2909	MAP2K3	Mitogen-activated protein kinase kinase 3
645	0.000482	0.0071	4098.62	6071.76	0.68	29874	DKK3	Dickkopf homolog 3 (Xenopus laevis)
646	0.0004846	0.00713	127.43	204.62	0.62	19161	GSTO2	Glutathione S-transferase omega 2
647	0.0004865	0.00713	11646.1	16991.6	0.69	31724	METRN	Meteorin, glial cell differentiation regulator
648	0.0004866	0.00713	788.29	1400.74	0.56	30077	LOC283481	Hypothetical LOC283481
649	0.0004868	0.00713	11740.8	7633.95	1.54	1548	BCL7B	B-cell CLL/lymphoma 7B
650	0.0004925	0.0072	178.6	263.19	0.68	6059	ZNF266	Zinc finger protein 266
651	0.0004937	0.00721	165.21	250.21	0.66	28623	A_33_P3304369
652	0.0004949	0.00721	88.67	162.6	0.55	25252	CD46	CD46 molecule, complement regulatory protein
653	0.000497	0.00723	118.8	62.55	1.9	22471	ITGB8	Integrin, beta 8
654	0.0004991	0.00725	72.96	29.04	2.51	17098	CEACAM1	Carcinoembryonic antigen-related cell adhesion molecule 1 (biliary glycoprotein)
655	0.0004996	0.00725	520.2	316.54	1.64	9686	RXRA	Retinoid X receptor, alpha
656	0.0005011	0.00725	4355.02	7066.28	0.62	13858	ARMCX1	Armadillo repeat containing, X-linked 1
657	0.0005013	0.00725	71.26	41.73	1.71	8155	SLC22A20	Solute carrier family 22, member 20
658	0.000503	0.00726	1416.61	2013.34	0.7	10744	ATG16L2	ATG16 autophagy related 16-like 2 (S. cerevisiae)
659	0.0005056	0.00728	414.99	717.55	0.58	4347	HSD17B14	Hydroxysteroid (17-beta) dehydrogenase 14
660	0.0005057	0.00728	339.15	514.45	0.66	29494	IFIT3	Interferon-induced protein with tetratricopeptide repeats 3
661	0.0005067	0.00728	1540.2	981.77	1.57	1482	UBIAD1	UbiA prenyltransferase domain containing 1
662	0.0005094	0.00731	378.66	277.71	1.36	33083	USP45	Ubiquitin specific peptidase 45
663	0.0005119	0.00734	120.63	71.19	1.69	25105	AF289570
664	0.0005136	0.00735	430.6	622.84	0.69	22016	FOXRED1	FAD-dependent oxidoreductase domain containing 1
665	0.0005152	0.00735	2601.52	1812.18	1.44	24197	CCDC88C	Coiled-coil domain containing 88C
666	0.000516	0.00735	117.41	287.59	0.41	31098	C7orf52	Chromosome 7 open reading frame 52
667	0.0005162	0.00735	120.83	240.18	0.5	24901	SLC46A3	Solute carrier family 46, member 3
668	0.0005168	0.00735	714.48	1046.82	0.68	24868	CYTH2	Cytohesin 2
669	0.0005181	0.00736	4747.24	7628.37	0.62	12798	PNRC1	Proline-rich nuclear receptor coactivator 1
670	0.0005204	0.00738	175.19	269.51	0.65	20397	FAM120AOS
671	0.000521	0.00738	315.25	722.93	0.44	9831	RINL	Ras and Rab interactor-like
672	0.0005221	0.00738	163.51	289.07	0.57	32002	KRT86	Keratin 86
673	0.0005239	0.00739	79.23	50.18	1.58	23018	LOC100270679
674	0.000524	0.00739	97.88	144.24	0.68	9469	ZNF630	Zinc finger protein 630
675	0.0005256	0.0074	6447.18	9219.75	0.7	18411	IL4R	Interleukin 4 receptor
676	0.0005269	0.0074	177622	118065	1.5	8928	A_33_P3280355
677	0.0005273	0.0074	2121.48	3095.02	0.69	2080	ACSS2	Acyl-CoA synthetase short-chain family member 2
678	0.0005283	0.0074	1524	1008.97	1.51	29330	A_24_P786713
679	0.0005286	0.0074	291.03	173.78	1.67	175	TNK1	Tyrosine kinase, non-receptor, 1
680	0.0005305	0.00741	1815.35	2422.58	0.75	27589	SDHA	Succinate dehydrogenase complex, subunit A, flavoprotein (Fp)
681	0.0005341	0.00744	81.53	124.7	0.65	11484	SEPT8	Septin 8
682	0.0005357	0.00744	173.02	112.65	1.54	653	THC2720990
683	0.0005361	0.00744	93.54	155.05	0.6	15767	ENST00000377879
684	0.0005365	0.00744	967.56	1357.81	0.71	16369	TTLL1
685	0.0005365	0.00744	121837	75696.6	1.61	2620	PLAU	Plasminogen activator, urokinase
686	0.0005372	0.00744	148.35	93.26	1.59	4993	C10orf81	Chromosome 10 open reading frame 81
687	0.0005387	0.00745	99.96	209.37	0.48	17956	ACADS	Acyl-CoA dehydrogenase, C-2 to C-3 short chain
688	0.0005433	0.00749	317.24	919.32	0.35	14455	C17orf108	Chromosome 17 open reading frame 108
689	0.0005434	0.00749	130.47	76.46	1.71	28152	LSMD1	LSM domain containing 1
690	0.0005441	0.00749	128.61	74.65	1.72	8425	COL10A1	Collagen, type X, alpha 1
691	0.0005453	0.0075	1055.26	1465.32	0.72	18289	AKR1A1	Aldo-keto reductase family 1, member A1 (aldehyde reductase)
692	0.0005473	0.00751	200.31	318.71	0.63	9198	CXorf69
693	0.0005488	0.00751	2347.6	3408.95	0.69	23704	P2RX4	Purinergic receptor P2X, ligand-gated ion channel, 4
694	0.0005488	0.00751	95.74	63.01	1.52	2386	THC2552980
695	0.0005494	0.00751	103.63	158.55	0.65	16151	GJC2	Gap junction protein, gamma 2, 47kDa
696	0.0005503	0.00751	114.36	179.29	0.64	3401	ENST00000400512
697	0.0005516	0.00751	13138.8	7697.89	1.71	15152	STEAP1	Six transmembrane epithelial antigen of the prostate 1
698	0.000552	0.00751	207.73	383.82	0.54	17390	Z48511
699	0.0005528	0.00751	235.47	321.12	0.73	13873	MAX	MYC associated factor X
700	0.0005535	0.00751	956.5	651	1.47	21972	CSNK1G1	Casein kinase 1, gamma 1
701	0.0005544	0.00751	191.44	330.91	0.58	20571	FAM105A	Family with sequence similarity 105, member A
702	0.0005563	0.00753	2118.57	1220.45	1.74	10793	KCNJ14
703	0.0005588	0.00754	143.12	86.81	1.65	17473	PCDH9	Protocadherin 9
704	0.0005589	0.00754	7742.19	3012.04	2.57	12113	RNF222	Ring finger protein 222
705	0.0005616	0.00757	918.89	1626.74	0.56	31984	MRAS	Muscle RAS oncogene homolog
706	0.0005625	0.00757	226.66	116.33	1.95	24358	LOC146795	Hypothetical protein LOC146795
707	0.000564	0.00758	3416.91	5482.11	0.62	14747	ARHGEF40	Rho guanine nucleotide exchange factor (GEF) 40
708	0.0005667	0.00761	1043.35	1524.69	0.68	6733	A_33_P3232544
709	0.0005677	0.00761	310.37	541.17	0.57	29381	ACTA2	Actin, alpha 2, smooth muscle, aorta
710	0.0005685	0.00761	130.64	228.37	0.57	10157	LOC100270804
711	0.000572	0.00763	171.81	306.56	0.56	24232	LTB	Lymphotoxin beta (TNF superfamily, member 3)
712	0.0005722	0.00763	10745.7	18102.1	0.59	29066	RCN1	Reticulocalbin 1, EF-hand calcium binding domain
713	0.0005723	0.00763	197.09	306.08	0.64	16595	PEX7	Peroxisomal biogenesis factor 7
714	0.0005795	0.0077	280.68	519.55	0.54	7723	ZMAT1	Zinc finger, matrin-type 1
715	0.0005797	0.0077	408.68	650.71	0.63	6917	FAM201B	Family with sequence similarity 201, member B
716	0.0005835	0.00773	341.71	219.42	1.56	3309	A_33_P3357879
717	0.0005841	0.00773	172.21	105.49	1.63	19759	ZACN	Zinc activated ligand-gated ion channel
718	0.0005842	0.00773	288.55	497.18	0.58	32285	ANG	Angiogenin, ribonuclease, RNase A family, 5
719	0.0005864	0.00774	276.38	63.88	4.33	27604	THC2550441
720	0.0005865	0.00774	257.95	133.2	1.94	24509	RNF207	Ring finger protein 207
721	0.0005909	0.00779	14864.5	22355.7	0.66	21434	MDK	Midkine (neurite growth-promoting factor 2)
722	0.0005932	0.0078	2494.02	1471.5	1.69	4210	ENST00000419668
723	0.0005932	0.0078	94.36	170.16	0.55	25069	NADKD1
724	0.0005974	0.00783	334.34	218.93	1.53	14267	GAN	Gigaxonin
725	0.0005975	0.00783	311.59	862.27	0.36	16565	DMKN	Dermokine
726	0.0005999	0.00785	155.56	350.59	0.44	33202	RASSF2	Ras association (RalGDS/AF-6) domain family member 2
727	0.0006045	0.00789	64.02	101.89	0.63	32037	SPSB3	SplA/ryanodine receptor domain and SOCS box containing 3
728	0.0006047	0.00789	3416.16	5392.55	0.63	31318	C10orf58
729	0.0006057	0.00789	190.24	68.65	2.77	30778	AK127601
730	0.000608	0.00791	89.09	153.3	0.58	6644	ARHGEF6	Rac/Cdc42 guanine nucleotide exchange factor (GEF) 6
731	0.0006135	0.00797	12573.1	8189.59	1.54	3130	UHRF1	Ubiquitin-like with PHD and ring finger domains 1
732	0.0006145	0.00797	612.51	1070.12	0.57	21780	FLI1	Friend leukemia virus integration 1
733	0.0006158	0.00797	469.35	769.62	0.61	11777	FAM189A1	Family with sequence similarity 189, member A1
734	0.000616	0.00797	4009.53	6377.11	0.63	19157	TACC3	Transforming, acidic coiled-coil containing protein 3
735	0.0006162	0.00797	262.37	151.68	1.73	12330	C22orf34	Chromosome 22 open reading frame 34
736	0.0006172	0.00797	234.4	152.88	1.53	31470	A_33_P3409815
737	0.0006178	0.00797	553.2	1326.72	0.42	27050	PNMA6C
738	0.0006223	0.00799	278.57	465.07	0.6	15890	TMEM200B	Transmembrane protein 200B
739	0.0006239	0.00799	49.91	98.05	0.51	21761	CASC2	Cancer susceptibility candidate 2
740	0.0006242	0.00799	2052.13	3127.42	0.66	4895	LAMTOR1
741	0.0006247	0.00799	3527.32	1861.44	1.89	1728	MCART1	Mitochondrial carrier triple repeat 1
742	0.0006252	0.00799	246.98	374.91	0.66	22367	TAPT1	Transmembrane anterior posterior transformation 1
743	0.000626	0.00799	244.9	480.43	0.51	2439	C6orf105	Chromosome 6 open reading frame 105
744	0.000626	0.00799	154.85	86.94	1.78	10534	GPR37	G protein-coupled receptor 37 (endothelin receptor type B-like)
745	0.000628	0.00801	116.19	182.12	0.64	20498	NR3C2	Nuclear receptor subfamily 3, group C, member 2
746	0.0006287	0.00801	565.23	226.54	2.5	5964	AK123993
747	0.0006296	0.00801	320.39	529.69	0.6	9817	MOCOS	Molybdenum cofactor sulfurase
748	0.0006326	0.00801	2914.06	1646.6	1.77	1861	LOC729995	HCG1817208
749	0.0006331	0.00801	381.77	530.91	0.72	9486	APBB1	Amyloid beta (A4) precursor protein-binding, family B, member 1 (Fe65)
750	0.0006354	0.00801	201.81	106.68	1.89	18278	CU688199
751	0.0006374	0.00801	222.2	325.33	0.68	31767	IDS	Iduronate 2-sulfatase
752	0.0006375	0.00801	1825.2	2964.41	0.62	21720	LZTS2	Leucine zipper, putative tumor suppressor 2
753	0.0006376	0.00801	10315.7	6300.9	1.64	20644	NOLC1	Nucleolar and coiled-body phosphoprotein 1
754	0.0006382	0.00801	117.84	73.33	1.61	26710	ENST00000391684
755	0.0006387	0.00801	90.39	183.41	0.49	29642	TNFRSF11A	Tumor necrosis factor receptor superfamily, member 11a, NFKB activator
756	0.0006389	0.00801	625.12	1254.83	0.5	8178	PRUNE2	Prune homolog 2 (Drosophila)
757	0.0006392	0.00801	635.45	444.92	1.43	13551	SH3TC2	SH3 domain and tetratricopeptide repeats 2
758	0.0006399	0.00801	6447.75	2508.09	2.57	4108	THBS1	Thrombospondin 1
759	0.0006404	0.00801	121.19	201.68	0.6	21047	PTP4A3	Protein tyrosine phosphatase type IVA, member 3
760	0.0006409	0.00801	2115.3	1445.83	1.46	9066	TLE1
761	0.0006461	0.00805	203.57	121.87	1.67	33597	A_33_P3316696
762	0.0006473	0.00805	596.3	1155.84	0.52	15097	LOC100505585
763	0.0006494	0.00805	147.73	228.22	0.65	30860	SNX21	Sorting nexin family member 21
764	0.0006503	0.00805	55.04	78.34	0.7	25494	LOC144486	Hypothetical LOC144486
765	0.0006507	0.00805	171.99	273.77	0.63	24068	FHL3	Four and a half LIM domains 3
766	0.0006511	0.00805	391	713.7	0.55	5956	RTN4R	Reticulon 4 receptor
767	0.0006518	0.00805	98.06	142.9	0.69	2826	ZNF691	Zinc finger protein 691
768	0.0006524	0.00805	311.97	491.53	0.63	32852	PIGZ	Phosphatidylinositol glycan anchor biosynthesis, class Z
769	0.0006525	0.00805	7525.45	5088.57	1.48	8473	FLJ31662	Hypothetical LOC440594
770	0.000653	0.00805	2416.59	3518.19	0.69	28866	EHBP1L1	EH domain binding protein 1-like 1
771	0.0006533	0.00805	188.45	123.24	1.53	1236	MRGPRF	MAS-related GPR, member F
772	0.0006599	0.00812	111.75	70.26	1.59	24	A_33_P3338788
773	0.0006621	0.00814	71.55	112.07	0.64	7271	DOCK7	Dedicator of cytokinesis 7
774	0.0006633	0.00814	116.63	201.15	0.58	5796	AK7	Adenylate kinase 7
775	0.0006736	0.00826	1916.07	1061.97	1.8	3032	RPL23AP64	Ribosomal protein L23a pseudogene 64
776	0.0006752	0.00826	276.89	457.29	0.61	15230	DDX60	DEAD (Asp-Glu-Ala-Asp) box polypeptide 60
777	0.0006762	0.00826	309.14	482.52	0.64	2958	RAB7L1	RAB7, member RAS oncogene family-like 1
778	0.0006764	0.00826	942.58	1572.44	0.6	32660	MOAP1	Modulator of apoptosis 1
779	0.0006782	0.00826	3514.94	2422.05	1.45	20709	DHX34	DEAH (Asp-Glu-Ala-His) box polypeptide 34
780	0.0006783	0.00826	56.07	38.31	1.46	18733	KRTAP10-3	Keratin associated protein 10-3
781	0.0006826	0.0083	3038.5	2119.92	1.43	1203	OBFC2A	Oligonucleotide/oligosaccharide-binding fold containing 2A
782	0.0006851	0.00832	50.72	97.29	0.52	17036	S100P	S100 calcium binding protein P
783	0.0006854	0.00832	1770.35	2906.83	0.61	13104	INPPL1	Inositol polyphosphate phosphatase-like 1
784	0.0006871	0.00833	76.8	52.9	1.45	32892	CU680799
785	0.0006897	0.00835	1416.5	2273.3	0.62	33847	ZNF362	Zinc finger protein 362
786	0.0006915	0.00836	4922.45	3317.29	1.48	33822	CYB5D1	Cytochrome b5 domain containing 1
787	0.0006953	0.00839	316.41	207.67	1.52	25285	SNORA75	Small nucleolar RNA, H/ACA box 75
788	0.000697	0.0084	75.36	49.1	1.53	26714	ARGFX	Arginine-fifty homeobox
789	0.0007001	0.00843	1862.42	1244.76	1.5	17007	SNTB2	Syntrophin, beta 2 (dystrophin-associated protein A1, 59kDa, basic component 2)
790	0.0007079	0.0085	139.84	242.08	0.58	3471	IL15RA	Interleukin 15 receptor, alpha
791	0.0007088	0.0085	3815.96	2670.46	1.43	16209	SON	SON DNA binding protein
792	0.0007093	0.0085	2090.51	3122.43	0.67	25812	SLX1A	SLX1 structure-specific endonuclease subunit homolog A (S. cerevisiae)
793	0.0007097	0.0085	53.91	123.85	0.44	18801	FNDC4	Fibronectin type III domain containing 4
794	0.0007142	0.00852	2533.37	1302.28	1.95	34104	FBRSL1
795	0.0007144	0.00852	10681.9	7388.8	1.45	10764	AKAP8	A kinase (PRKA) anchor protein 8
796	0.0007147	0.00852	63.22	105.29	0.6	15940	CABYR	Calcium binding tyrosine-(Y)-phosphorylation regulated
797	0.0007158	0.00852	101.61	48.35	2.1	2449	THC2582065
798	0.0007167	0.00852	184815	126620	1.46	27922	IER2	Immediate early response 2
799	0.0007169	0.00852	9689.45	6338.22	1.53	1695	PHF15	PHD finger protein 15
800	0.0007173	0.00852	15341.7	9060.28	1.69	3042	RRS1	RRS1 ribosome biogenesis regulator homolog (S. cerevisiae)
801	0.0007224	0.00856	2050.85	1145.56	1.79	23798	MCM10	Minichromosome maintenance complex component 10
802	0.0007225	0.00856	115.2	219.09	0.53	11560	SEPP1
803	0.0007231	0.00856	11225.3	7372.2	1.52	7222	DIMT1
804	0.0007245	0.00856	116.51	77.77	1.5	7214	KRTAP11-1	Keratin associated protein 11-1
805	0.0007286	0.0086	134.82	92.02	1.47	13971	THC2601170
806	0.0007292	0.0086	9269.87	6769.74	1.37	14494	ATG12	ATG12 autophagy related 12 homolog (S. cerevisiae)
807	0.0007324	0.00862	316.88	204.17	1.55	4164	BPIFB2
808	0.000739	0.00869	156.78	61.7	2.54	13525	THC2784818
809	0.0007406	0.0087	84.85	129.58	0.65	20885	PRORSD1P
810	0.0007424	0.00871	3640.02	5409.91	0.67	10646	CDKN3	Cyclin-dependent kinase inhibitor 3
811	0.0007452	0.00873	57.37	80.97	0.71	15460	A_33_P3240966
812	0.0007475	0.00875	2001.99	3666.52	0.55	4466	GPR56	G protein-coupled receptor 56
813	0.000754	0.00881	79.18	48.87	1.62	3440	ENST00000318959
814	0.0007569	0.00883	415.58	646.45	0.64	25620	SMARCA2	SWI/SNF related, matrix associated, actin dependent regulator of chromatin, subfamily a, member 2
815	0.0007575	0.00883	319.47	500.04	0.64	29748	NUMA1	Nuclear mitotic apparatus protein 1
816	0.0007587	0.00883	694.4	990.74	0.7	14730	ECE1	Endothelin converting enzyme 1
817	0.0007604	0.00884	113.54	463.4	0.25	2927	ICAM1	Intercellular adhesion molecule 1
818	0.0007655	0.00889	3316.31	2321.45	1.43	15463	PIGL	Phosphatidylinositol glycan anchor biosynthesis, class L
819	0.0007662	0.00889	69.84	38.18	1.83	24109	ENST00000390346
820	0.0007716	0.00893	7862.7	11360.9	0.69	8318	AIP	Aryl hydrocarbon receptor interacting protein
821	0.0007727	0.00893	5915.33	8029.87	0.74	10344	PLEKHG3	Pleckstrin homology domain containing, family G (with RhoGef domain) member 3
822	0.0007729	0.00893	612.89	962.16	0.64	21524	C1orf54	Chromosome 1 open reading frame 54
823	0.0007758	0.00896	111.2	201.99	0.55	27661	ZNF747	Zinc finger protein 747
824	0.0007771	0.00896	1765.31	2490.26	0.71	137	MAPK11	Mitogen-activated protein kinase 11
825	0.0007777	0.00896	79.16	47.5	1.67	15624	ISLR2	Immunoglobulin superfamily containing leucine-rich repeat 2
826	0.0007786	0.00896	6019.73	4539.99	1.33	19647	FOXK2	Forkhead box K2
827	0.0007799	0.00896	32143.2	18681.2	1.72	13933	NOP16	NOP16 nucleolar protein homolog (yeast)
828	0.0007822	0.00898	261	393.29	0.66	12	POLE	Polymerase (DNA directed), epsilon
829	0.0007845	0.00899	987.76	1478.13	0.67	10714	FUCA2	Fucosidase, alpha-L- 2, plasma
830	0.0007849	0.00899	85.99	139.96	0.61	7411	BF515046
831	0.0007863	0.00899	178.43	276.77	0.64	7302	CBX4	Chromobox homolog 4
832	0.0007883	0.009	764.31	1108.72	0.69	33286	COMMD7	COMM domain containing 7
833	0.00079	0.009	140.66	304.57	0.46	10713	CRYM	Crystallin, mu
834	0.0007902	0.009	260.97	161.39	1.62	6031	BF106382
835	0.0007938	0.00902	155.8	345.89	0.45	4219	CORO2B	Coronin, actin binding protein, 2B
836	0.000794	0.00902	8270.13	11347.8	0.73	5887	SLC48A1	Solute carrier family 48 (heme transporter), member 1
837	0.0007963	0.00904	65.31	117.34	0.56	449	TMOD1	Tropomodulin 1
838	0.0007984	0.00904	109.31	61.61	1.77	34151	A_33_P3346610
839	0.0007992	0.00904	282.68	150.3	1.88	4843	TSPAN12	Tetraspanin 12
840	0.0008002	0.00904	2106.27	1587.89	1.33	12406	SATB2	SATB homeobox 2
841	0.0008003	0.00904	656.03	1004.53	0.65	8726	FAR2	Fatty acyl CoA reductase 2
842	0.0008027	0.00906	1019.99	714.3	1.43	18631	SYNC	Syncoilin, intermediate filament protein
843	0.0008068	0.00909	227.27	390.44	0.58	5630	LPAR1	Lysophosphatidic acid receptor 1
844	0.0008103	0.00912	1784.87	2723.19	0.66	21626	DNASE1L1	Deoxyribonuclease I-like 1
845	0.0008129	0.00912	115.66	170.93	0.68	23154	LOC100132707	Hypothetical LOC100132707
846	0.0008141	0.00912	136.43	199.92	0.68	15575	TMSB15B
847	0.0008141	0.00912	193.87	385.89	0.5	13533	LOC100133190	Hypothetical LOC100133190
848	0.0008147	0.00912	307.19	206.57	1.49	5305	UMOD	Uromodulin
849	0.0008152	0.00912	93.67	58.55	1.6	22024	IL9R	Interleukin 9 receptor
850	0.0008229	0.0092	1379.02	2030.83	0.68	29757	BORA
851	0.0008243	0.0092	2672.53	3762.62	0.71	33343	PINK1	PTEN induced putative kinase 1
852	0.000825	0.0092	969.83	663.43	1.46	4454	ZNF587
853	0.0008318	0.00925	1704.64	4327.61	0.39	10002	ENST00000449075
854	0.0008318	0.00925	2818.37	5946.76	0.47	33124	ETNK2	Ethanolamine kinase 2
855	0.000835	0.00928	966.19	641.15	1.51	14496	HIP1	Huntingtin interacting protein 1
856	0.0008375	0.0093	1033.44	1472.6	0.7	767	APOOL	Apolipoprotein O-like
857	0.0008401	0.00931	11760.1	6874.17	1.71	11040	PPRC1	Peroxisome proliferator-activated receptor gamma, coactivator-related 1
858	0.0008423	0.00932	6481.16	4716.15	1.37	3123	ANKRD40	Ankyrin repeat domain 40
859	0.0008429	0.00932	1332.45	2285.73	0.58	12393	NRIP1	Nuclear receptor interacting protein 1
860	0.0008449	0.00934	408.22	223.92	1.82	22129	T53825
861	0.0008476	0.00935	144.25	86.04	1.68	16910	OTOA	Otoancorin
862	0.000853	0.0094	1739.77	2342.87	0.74	32667	CEP63	Centrosomal protein 63kDa
863	0.0008601	0.00947	4791.31	6661.58	0.72	25299	MAGEA2B	Melanoma antigen family A, 2B
864	0.0008643	0.00951	47.71	115.05	0.41	14263	IL1R1	Interleukin 1 receptor, type I
865	0.0008681	0.00953	319.89	493.48	0.65	33877	ZNF16	Zinc finger protein 16
866	0.0008692	0.00953	4670.48	3346.81	1.4	18540	ZNF48	Zinc finger protein 48
867	0.0008696	0.00953	430.62	625.05	0.69	28639	C8orf44	Chromosome 8 open reading frame 44
868	0.0008795	0.00962	619	957.55	0.65	11692	MESP1	Mesoderm posterior 1 homolog (mouse)
869	0.0008806	0.00962	2477.73	1620.28	1.53	31679	C16orf88	Chromosome 16 open reading frame 88
870	0.0008813	0.00962	1349.95	3302.66	0.41	21280	CLMN	Calmin (calponin-like, transmembrane)
871	0.0008829	0.00962	176.6	345.12	0.51	32729	LEKR1	Leucine, glutamate and lysine rich 1
872	0.0008834	0.00962	1551.02	2453.04	0.63	33725	RBCK1	RanBP-type and C3HC4-type zinc finger containing 1
873	0.0008839	0.00962	1712.06	1167.24	1.47	760	NCF1	Neutrophil cytosolic factor 1
874	0.0008865	0.00963	96.39	179.98	0.54	5585	C15orf38	Chromosome 15 open reading frame 38
875	0.0008886	0.00963	1300.23	780.7	1.67	6670	LOC284219	Hypothetical protein LOC284219
876	0.0008905	0.00963	4275.54	3021.23	1.42	4149	CENPK	Centromere protein K
877	0.0008907	0.00963	2161.04	1424.76	1.52	13680	FAM53B	Family with sequence similarity 53, member B
878	0.0008908	0.00963	114.5	57.55	1.99	20449	CBLN2	Cerebellin 2 precursor
879	0.0008912	0.00963	26549.4	18155.6	1.46	34111	AMD1	Adenosylmethionine decarboxylase 1
880	0.0008948	0.00965	400.73	710.12	0.56	5306	STK32C	Serine/threonine kinase 32C
881	0.0008951	0.00965	740.64	1465.5	0.51	4285	ENST00000318291
882	0.0009024	0.00972	1446.26	2046.39	0.71	23819	UROS	Uroporphyrinogen III synthase
883	0.0009057	0.00974	3771.59	5679.94	0.66	10743	C8orf40	Chromosome 8 open reading frame 40
884	0.0009073	0.00974	340.54	543.02	0.63	15277	LOC400752	Hypothetical LOC400752
885	0.0009076	0.00974	1208.11	1724.93	0.7	33697	SDHC	Succinate dehydrogenase complex, subunit C, integral membrane protein, 15kDa
886	0.0009082	0.00974	173.71	1580.4	0.11	30347	NUPR1	Nuclear protein, transcriptional regulator, 1
887	0.0009125	0.00978	491.77	706.48	0.7	25003	PHLDB1	Pleckstrin homology-like domain, family B, member 1
888	0.000917	0.00981	571.64	913.24	0.63	461	C11orf35	Chromosome 11 open reading frame 35
889	0.00092	0.00983	193.19	289.98	0.67	4417	PEX5	Peroxisomal biogenesis factor 5
890	0.0009212	0.00983	210.86	299.34	0.7	28901	GTF3C1	General transcription factor IIIC, polypeptide 1, alpha 220kDa
891	0.0009221	0.00983	288.93	382.21	0.76	14416	KATNAL2	Katanin p60 subunit A-like 2
892	0.0009232	0.00983	1146.34	820.64	1.4	33500	CCNJ	Cyclin J
893	0.0009275	0.00987	1606.15	2270.12	0.71	880	ERO1L	ERO1-like (S. cerevisiae)
894	0.0009335	0.00992	2778.79	3977.55	0.7	31595	ENST00000542925
895	0.0009426	0.01	939.88	1252.89	0.75	13415	WHSC1	Wolf-Hirschhorn syndrome candidate 1
896	0.0009433	0.01	290.99	210.51	1.38	13461	RTDR1	Rhabdoid tumor deletion region gene 1
897	0.0009457	0.01	36436.7	24083.1	1.51	9525	AP3S1	Adaptor-related protein complex 3, sigma 1 subunit
898	0.0009459	0.01	1425.72	2018.19	0.71	30623	CYBASC3	Cytochrome b, ascorbate dependent 3
899	0.0009474	0.01	727.96	1085.59	0.67	23218	CD2BP2	CD2 (cytoplasmic tail) binding protein 2
900	0.0009479	0.01	1644.2	2436.5	0.67	16893	DHRS4L1	Dehydrogenase/reductase (SDR family) member 4 like 1
901	0.0009506	0.01	6690.9	4464.53	1.5	3854	ISOC1	Isochorismatase domain containing 1
902	0.000956	0.0101	154.75	230.06	0.67	32939	FAM25A	Family with sequence similarity 25, member A
903	0.0009598	0.0101	89.93	126.49	0.71	16608	WDR13	WD repeat domain 13
904	0.0009687	0.0102	266.89	373.51	0.71	403	ZNF185	Zinc finger protein 185 (LIM domain)
905	0.0009698	0.0102	628.06	900.41	0.7	3545	MAP1LC3A	Microtubule-associated protein 1 light chain 3 alpha
906	0.0009703	0.0102	1089.69	2009.59	0.54	13919	C11orf71	Chromosome 11 open reading frame 71
907	0.0009737	0.0102	219.63	343.16	0.64	4764	KIF17	Kinesin family member 17
908	0.0009782	0.0102	649.14	1022.91	0.63	18952	ROBO3	Roundabout, axon guidance receptor, homolog 3 (Drosophila)
909	0.0009884	0.0103	57.46	88.43	0.65	12372	C1orf115	Chromosome 1 open reading frame 115
910	0.000993	0.0104	268.32	484.94	0.55	17361	FAM120B	Family with sequence similarity 120B
911	0.0009938	0.0104	870.54	1318.85	0.66	16085	PIGQ	Phosphatidylinositol glycan anchor biosynthesis, class Q
912	0.0009985	0.0104	2695.29	4450.48	0.61	4545	GPC1	Glypican 1
913	0.0010002	0.0104	2415.37	1148.96	2.1	5953	METTL21A
914	0.0010031	0.0104	11966.4	17697.3	0.68	22551	HLA-E	Major histocompatibility complex, class I, E
915	0.0010119	0.0105	163.79	99.95	1.64	14752	BET1L	Blocked early in transport 1 homolog (S. cerevisiae)-like
916	0.0010197	0.0106	2461.12	1674.67	1.47	17139	PRB3	Proline-rich protein BstNI subfamily 3
917	0.001022	0.0106	5090.23	8992.64	0.57	1130	NDE1	NudE nuclear distribution gene E homolog 1 (A. nidulans)
918	0.001023	0.0106	769.79	539.1	1.43	23944	LOC100288524	Forkhead box L1-like
919	0.0010237	0.0106	202.58	372.34	0.54	1777	CCDC28B	Coiled-coil domain containing 28B
920	0.0010253	0.0106	734.19	405.43	1.81	8400	A_24_P170395
921	0.0010287	0.0106	68.57	47.42	1.45	20825	DDN	Dendrin
922	0.0010308	0.0106	313.43	455.56	0.69	33747	ZNF613	Zinc finger protein 613
923	0.0010319	0.0106	219.2	347.14	0.63	7822	IDH2	Isocitrate dehydrogenase 2 (NADP+), mitochondrial
924	0.0010379	0.0107	1063.84	745.98	1.43	17363	EIF5	Eukaryotic translation initiation factor 5
925	0.0010399	0.0107	1145.76	646.51	1.77	6850	C14orf167	Chromosome 14 open reading frame 167
926	0.0010414	0.0107	958.38	672.13	1.43	7743	ZNF346	Zinc finger protein 346
927	0.001043	0.0107	454.88	848.45	0.54	24506	ALDH3B1	Aldehyde dehydrogenase 3 family, member B1
928	0.0010439	0.0107	11521.3	8039.81	1.43	7173	LOC284373	Hypothetical protein LOC284373
929	0.0010494	0.0107	48659.1	31377	1.55	27980	HOXB2	Homeobox B2
930	0.0010494	0.0107	280.9	401.85	0.7	7056	MOB3C
931	0.0010535	0.0108	4567.45	5996.19	0.76	10206	HIST2H2BF	Histone cluster 2, H2bf
932	0.0010589	0.0108	73.39	119.37	0.61	22513	MLXIPL	MLX interacting protein-like
933	0.0010603	0.0108	439.83	277.92	1.58	2719	RASSF6	Ras association (RalGDS/AF-6) domain family member 6
934	0.0010664	0.0108	3210.33	2213.37	1.45	10759	POLR1B	Polymerase (RNA) I polypeptide B, 128kDa
935	0.0010694	0.0109	1453.14	2174.89	0.67	26024	ERCC2	Excision repair cross-complementing rodent repair deficiency, complementation group 2
936	0.0010698	0.0109	438.27	653.84	0.67	10285	CD58	CD58 molecule
937	0.0010742	0.0109	21665.7	15758.7	1.37	10395	BANP	BTG3 associated nuclear protein
938	0.0010756	0.0109	21132.3	13091.3	1.61	2837	LAT2	Linker for activation of T cells family, member 2
939	0.0010758	0.0109	311.25	139.15	2.24	21062	ENST00000321800
940	0.0010765	0.0109	11937.3	7753.3	1.54	28025	TTLL12	Tubulin tyrosine ligase-like family, member 12
941	0.0010809	0.0109	374.06	561.57	0.67	12131	ZNF658	Zinc finger protein 658
942	0.0010824	0.0109	131.62	92.17	1.43	18545	GYPC	Glycophorin C (Gerbich blood group)
943	0.0010843	0.0109	1390.89	2253.59	0.62	31615	ARSA	Arylsulfatase A
944	0.0010867	0.0109	146.1	91.66	1.59	2286	AL582488
945	0.0010885	0.0109	497.23	822.77	0.6	6231	LOC100134937	Hypothetical LOC100134937
946	0.0010891	0.0109	129.56	81.79	1.58	10792	MYBPC3	Myosin binding protein C, cardiac
947	0.00109	0.0109	516.24	867.45	0.6	22242	ZFPL1	Zinc finger protein-like 1
948	0.0010909	0.0109	97.93	140.79	0.7	25700	TIGD3	Tigger transposable element derived 3
949	0.0010937	0.0109	190.46	141.97	1.34	17869	ZNF805	Zinc finger protein 805
950	0.001094	0.0109	35079.2	54023.8	0.65	2541	GSTP1	Glutathione S-transferase pi 1
951	0.0010979	0.011	281.4	414.44	0.68	5916	PLEKHM2	Pleckstrin homology domain containing, family M (with RUN domain) member 2
952	0.0010981	0.011	238.05	375.24	0.63	33123	NP111779
953	0.0010994	0.011	954.27	709.88	1.34	27919	ARIH1	Ariadne homolog, ubiquitin-conjugating enzyme E2 binding protein, 1 (Drosophila)
954	0.0011023	0.011	364.45	183.4	1.99	1347	SIK1	Salt-inducible kinase 1
955	0.0011032	0.011	3371.58	4327.76	0.78	23210	OXCT1	3-oxoacid CoA transferase 1
956	0.0011038	0.011	1438.84	2005.72	0.72	30265	TCEA2	Transcription elongation factor A (SII), 2
957	0.0011042	0.011	156.9	505.04	0.31	17082	PPAP2B	Phosphatidic acid phosphatase type 2B
958	0.0011059	0.011	364.77	250.86	1.45	7451	LOC100131432	Hypothetical LOC100131432
959	0.0011093	0.011	7157.58	4304.26	1.66	11349	A_33_P3519223
960	0.0011133	0.011	815.6	1462.36	0.56	268	ENST00000407600
961	0.0011223	0.0111	269.66	179.72	1.5	582	A_33_P3420695
962	0.0011255	0.0111	1511.6	2779.84	0.54	26265	PNMA5	Paraneoplastic antigen like 5
963	0.0011291	0.0111	108.83	212.75	0.51	603	ROBO4	Roundabout homolog 4, magic roundabout (Drosophila)
964	0.0011292	0.0111	185.68	714.05	0.26	21481	PCK2	Phosphoenolpyruvate carboxykinase 2 (mitochondrial)
965	0.0011302	0.0111	755.27	1180.9	0.64	18595	FAM113B	Family with sequence similarity 113, member B
966	0.001135	0.0112	374.78	267.76	1.4	5152	MCM9	Minichromosome maintenance complex component 9
967	0.0011406	0.0112	142.56	210.29	0.68	33904	LDLRAP1	Low density lipoprotein receptor adaptor protein 1
968	0.0011433	0.0112	1914.29	3405.6	0.56	2325	LINC00467
969	0.0011436	0.0112	291.97	412.59	0.71	23062	GLB1L2	Galactosidase, beta 1-like 2
970	0.0011482	0.0112	326.91	207.93	1.57	13690	ENST00000519738
971	0.0011493	0.0112	402.13	695.61	0.58	34075	LONRF1	LON peptidase N-terminal domain and ring finger 1
972	0.0011497	0.0112	640.36	459.89	1.39	20402	A_33_P3253857
973	0.0011524	0.0113	76.51	119.97	0.64	3390	ZNF518A	Zinc finger protein 518A
974	0.0011597	0.0113	342.98	483.27	0.71	31020	EPS8L2	EPS8-like 2
975	0.0011649	0.0114	45.32	23.63	1.92	13179	DCP_20_7
976	0.0011692	0.0114	825.52	607.31	1.36	12636	TP53RK	TP53 regulating kinase
977	0.0011734	0.0114	666.18	387.58	1.72	21303	BC012174
978	0.0011737	0.0114	131	192.37	0.68	11879	TAOK3	TAO kinase 3
979	0.0011759	0.0114	69.5	129.96	0.53	23841	BMP4	Bone morphogenetic protein 4
980	0.0011763	0.0114	1441.4	2779.59	0.52	15932	B3GALT4	UDP-Gal:betaGlcNAc beta 1,3-galactosyltransferase, polypeptide 4
981	0.0011768	0.0114	330.29	150.21	2.2	24748	PTPRC	Protein tyrosine phosphatase, receptor type, C
982	0.001179	0.0114	1674.73	2240.1	0.75	4981	SYTL1	Synaptotagmin-like 1
983	0.0011791	0.0114	906.59	1216.32	0.75	13293	SYNGR1	Synaptogyrin 1
984	0.0011793	0.0114	55.93	104.05	0.54	19250	ANKRD29	Ankyrin repeat domain 29
985	0.0011793	0.0114	201.39	329.03	0.61	4480	KLHL36	Kelch-like 36 (Drosophila)
986	0.001184	0.0114	485.14	652.99	0.74	9707	PMS2	PMS2 postmeiotic segregation increased 2 (S. cerevisiae)
987	0.001184	0.0114	4651.37	6592.33	0.71	1950	PFN2	Profilin 2
988	0.0011846	0.0114	2157.62	3394.68	0.64	16212	MAD1L1	MAD1 mitotic arrest deficient-like 1 (yeast)
989	0.0011876	0.0114	1437.68	2091.62	0.69	15906	SELM	Selenoprotein M
990	0.0011876	0.0114	1374.91	1860.9	0.74	5743	TMEM219	Transmembrane protein 219
991	0.0011883	0.0114	136.67	478.2	0.29	13772	ASS1	Argininosuccinate synthase 1
992	0.0011925	0.0114	16809.1	25524.3	0.66	3918	YBX1	Y box binding protein 1
993	0.0011937	0.0114	360.75	516.08	0.7	31052	CRIP1	Cysteine-rich protein 1 (intestinal)
994	0.0011966	0.0114	68.68	91.35	0.75	10819	NCALD
995	0.0011989	0.0114	2158.87	3025.05	0.71	532	DIRC2	Disrupted in renal carcinoma 2
996	0.0012039	0.0115	2988.32	4731.14	0.63	2818	IAH1	Isoamyl acetate-hydrolyzing esterase 1 homolog (S. cerevisiae)
997	0.0012047	0.0115	503.84	880.09	0.57	28328	UBE2L6	Ubiquitin-conjugating enzyme E2L 6
998	0.0012064	0.0115	399.83	271.8	1.47	18510	CLTC	Clathrin, heavy chain (Hc)
999	0.0012067	0.0115	838.58	1102.85	0.76	30698	DEAF1	Deformed epidermal autoregulatory factor 1 (Drosophila)
1000	0.0012078	0.0115	707.1	483.93	1.46	8200	SETD4	SET domain containing 4
1001	0.0012083	0.0115	155.85	111.83	1.39	24973	LOC729424
1002	0.0012083	0.0115	258.18	156.53	1.65	5271	RUFY2	RUN and FYVE domain containing 2
1003	0.0012096	0.0115	218.71	135.29	1.62	15345	C7orf53	Chromosome 7 open reading frame 53
1004	0.0012104	0.0115	12190.9	8328.27	1.46	28315	EIF2C1	Eukaryotic translation initiation factor 2C, 1
1005	0.0012114	0.0115	347.27	201.97	1.72	21364	CK825926
1006	0.0012149	0.0115	109.89	359.26	0.31	7450	GAS6	Growth arrest-specific 6
1007	0.0012152	0.0115	153.51	269.21	0.57	7062	ITGBL1	Integrin, beta-like 1 (with EGF-like repeat domains)
1008	0.0012169	0.0115	171.98	336.9	0.51	19674	ABCD1	ATP-binding cassette, sub-family D (ALD), member 1
1009	0.0012196	0.0115	733.67	521.69	1.41	30905	LOC100130175
1010	0.0012196	0.0115	12682.9	9566.47	1.33	25706	DHFR
1011	0.0012201	0.0115	2898.99	2040.93	1.42	15183	KIF3A	Kinesin family member 3A
1012	0.0012265	0.0115	2048.97	3171.77	0.65	29078	APOLD1	Apolipoprotein L domain containing 1
1013	0.0012268	0.0115	245.18	176.82	1.39	23842	CHRNA10	Cholinergic receptor, nicotinic, alpha 10
1014	0.0012294	0.0115	2505.08	3536.52	0.71	26819	DGCR6L	DiGeorge syndrome critical region gene 6-like
1015	0.001233	0.0115	652.31	1028.7	0.63	27445	LOC285548
1016	0.0012355	0.0116	1127.38	1516.73	0.74	11286	KIAA2013	KIAA2013
1017	0.0012407	0.0116	53789.1	38073.1	1.41	131	THC2542270
1018	0.0012419	0.0116	159.9	261.94	0.61	31421	IFITM1	Interferon induced transmembrane protein 1 (9-27)
1019	0.0012462	0.0116	557.69	786.8	0.71	25779	VPS11	Vacuolar protein sorting 11 homolog (S. cerevisiae)
1020	0.0012485	0.0116	271.55	581.8	0.47	22727	MAP4K2	Mitogen-activated protein kinase kinase kinase kinase 2
1021	0.0012487	0.0116	2446.42	3542.96	0.69	5686	SLC16A5	Solute carrier family 16, member 5 (monocarboxylic acid transporter 6)
1022	0.0012509	0.0116	106.79	63.19	1.69	10781	UBE2DNL	Ubiquitin-conjugating enzyme E2D N-terminal like (pseudogene)
1023	0.0012523	0.0116	2602.95	1397.73	1.86	20089	ENST00000469064
1024	0.0012535	0.0116	100.58	148.41	0.68	26641	ZSCAN12	Zinc finger and SCAN domain containing 12
1025	0.0012538	0.0116	2845.76	1602.78	1.78	14356	TM4SF18	Transmembrane 4 L six family member 18
1026	0.0012539	0.0116	78.36	53.06	1.48	7256	FAM183A	Family with sequence similarity 183, member A
1027	0.0012601	0.0117	226.66	480.77	0.47	20421	EFNB3	Ephrin-B3
1028	0.0012648	0.0117	170.92	93.68	1.82	14066	DCT	Dopachrome tautomerase (dopachrome delta-isomerase, tyrosine-related protein 2)
1029	0.0012676	0.0117	380.25	221.11	1.72	27840	CDK5R1	Cyclin-dependent kinase 5, regulatory subunit 1 (p35)
1030	0.001274	0.0118	270.79	196.6	1.38	759	HSH2D	Hematopoietic SH2 domain containing
1031	0.0012779	0.0118	21382.5	12072.9	1.77	21311	SLC25A19	Solute carrier family 25 (mitochondrial thiamine pyrophosphate carrier), member 19
1032	0.0012783	0.0118	116.83	177.74	0.66	31396	CHST15	Carbohydrate (N-acetylgalactosamine 4-sulfate 6-O) sulfotransferase 15
1033	0.001284	0.0118	63.32	118.55	0.53	12821	A_33_P3232637
1034	0.001288	0.0118	63.93	112.24	0.57	3841	LOC100505695	Hypothetical LOC100505695
1035	0.0012895	0.0118	210.08	294.21	0.71	33817	RFX2	Regulatory factor X, 2 (influences HLA class II expression)
1036	0.0012915	0.0118	222.2	142.22	1.56	20607	NKAIN4	Na+/K+ transporting ATPase interacting 4
1037	0.0013062	0.012	155.77	316.62	0.49	16777	COMP	Cartilage oligomeric matrix protein
1038	0.0013079	0.012	1225.28	2704.51	0.45	2849	RAB26	RAB26, member RAS oncogene family
1039	0.0013102	0.012	9531.56	3359.91	2.84	1761	LCE1E	Late cornified envelope 1E
1040	0.0013105	0.012	380.13	264.35	1.44	9118	LOC646743	Hypothetical LOC646743
1041	0.0013116	0.012	2365.55	1617.05	1.46	26340	PRB1	Proline-rich protein BstNI subfamily 1
1042	0.0013143	0.012	671.55	422.18	1.59	4532	TAF5L	TAF5-like RNA polymerase II, p300/CBP-associated factor (PCAF)-associated factor, 65kDa
1043	0.0013179	0.012	48.53	82.23	0.59	16009	CDKN1A	Cyclin-dependent kinase inhibitor 1A (p21, Cip1)
1044	0.0013184	0.012	714.59	1048.36	0.68	4646	TCEA3	Transcription elongation factor A (SII), 3
1045	0.0013216	0.012	1816.34	1264.54	1.44	3484	VSIG10	V-set and immunoglobulin domain containing 10
1046	0.0013236	0.012	801.18	1243.63	0.64	15022	GALT	Galactose-1-phosphate uridylyltransferase
1047	0.0013248	0.012	532.97	309.54	1.72	30702	FAM166A	Family with sequence similarity 166, member A
1048	0.0013262	0.012	102.48	60	1.71	21384	ZNF890P	Zinc finger protein 890, pseudogene
1049	0.0013291	0.012	458.23	718.66	0.64	3760	N4BP2L2	NEDD4 binding protein 2-like 2
1050	0.0013292	0.012	323.29	496.99	0.65	4296	DOK6	Docking protein 6
1051	0.0013314	0.012	738.16	1168.74	0.63	21832	STAU2	Staufen, RNA binding protein, homolog 2 (Drosophila)
1052	0.001332	0.012	799.06	1066.78	0.75	19953	AKR7A2P1	Aldo-keto reductase family 7, member A2 pseudogene 1
1053	0.0013398	0.0121	3018.71	4223.2	0.71	17047	SREBF2	Sterol regulatory element binding transcription factor 2
1054	0.0013401	0.0121	693.26	958.9	0.72	18558	CNPY3	Canopy 3 homolog (zebrafish)
1055	0.001344	0.0121	96.52	138.49	0.7	22054	ENST00000445977
1056	0.0013453	0.0121	1064.66	665.52	1.6	25150	RAPGEF6	Rap guanine nucleotide exchange factor (GEF) 6
1057	0.0013467	0.0121	557.1	787.26	0.71	13495	GRAMD4	GRAM domain containing 4
1058	0.001347	0.0121	74.07	142.54	0.52	7839	KCTD3	Potassium channel tetramerisation domain containing 3
1059	0.0013497	0.0121	3891.04	2662.04	1.46	31459	JMJD6	Jumonji domain containing 6
1060	0.0013518	0.0121	475.98	311.35	1.53	20298	ENST00000506386
1061	0.0013521	0.0121	344.65	217.12	1.59	9314	ENST00000379317
1062	0.0013557	0.0121	390.88	840.84	0.46	12049	TRIB2	Tribbles homolog 2 (Drosophila)
1063	0.0013604	0.0122	2459.07	3442.25	0.71	1519	DENND5B	DENN/MADD domain containing 5B
1064	0.0013607	0.0122	68.01	114.32	0.59	12013	C21orf67	Chromosome 21 open reading frame 67
1065	0.0013674	0.0122	72.22	114.75	0.63	6410	PPM1H	Protein phosphatase, Mg2+/Mn2+ dependent, 1H
1066	0.0013678	0.0122	1261.94	868.29	1.45	18297	URB1	URB1 ribosome biogenesis 1 homolog (S. cerevisiae)
1067	0.0013775	0.0123	466.42	684.96	0.68	27109	TWIST1	Twist homolog 1 (Drosophila)
1068	0.0013778	0.0123	355.93	244.6	1.46	29785	A_33_P3269380
1069	0.001379	0.0123	181.89	107.16	1.7	15651	A_24_P493287
1070	0.0013821	0.0123	87.89	205.69	0.43	22689	SYNE2	Spectrin repeat containing, nuclear envelope 2
1071	0.0013904	0.0123	142.85	101.41	1.41	31749	C6orf168	Chromosome 6 open reading frame 168
1072	0.0013949	0.0124	191.36	343.37	0.56	22583	ADHFE1	Alcohol dehydrogenase, iron containing, 1
1073	0.0013999	0.0124	333.21	505.3	0.66	28297	SGPP1	Sphingosine-1-phosphate phosphatase 1
1074	0.0014003	0.0124	6917.27	9324.76	0.74	5259	PBK	PDZ binding kinase
1075	0.0014054	0.0124	110.49	173.11	0.64	25011	FLJ11235	Hypothetical FLJ11235
1076	0.0014086	0.0124	11020.1	6679.91	1.65	9085	RGS19	Regulator of G-protein signaling 19
1077	0.00141	0.0124	82.89	49.39	1.68	17445	LOC283585	Hypothetical LOC283585
1078	0.0014185	0.0125	269.06	186.5	1.44	29634	A_33_P3270593
1079	0.0014197	0.0125	6116.17	8653.95	0.71	3090	TCEAL8	Transcription elongation factor A (SII)-like 8
1080	0.001424	0.0125	103.01	72.97	1.41	2312	A_33_P3249731
1081	0.0014291	0.0126	716.57	1019.65	0.7	10763	LRRFIP1	Leucine rich repeat (in FLII) interacting protein 1
1082	0.0014313	0.0126	1128.1	1594.23	0.71	32472	KLHDC4	Kelch domain containing 4
1083	0.001434	0.0126	1579.14	904.9	1.75	9549	ING5	Inhibitor of growth family, member 5
1084	0.0014357	0.0126	198.34	298.34	0.66	26490	SMAD9	SMAD family member 9
1085	0.0014381	0.0126	1133.41	703.76	1.61	25424	A_32_P48615
1086	0.0014422	0.0126	1331.56	2092.47	0.64	20725	CPT2	Carnitine palmitoyltransferase 2
1087	0.0014447	0.0126	2296.29	3071.74	0.75	11573	KIAA1539	KIAA1539
1088	0.0014466	0.0126	68.35	40.41	1.69	14488	LOC284628	Hypothetical protein LOC284628
1089	0.0014469	0.0126	79.82	112.19	0.71	1668	BCL11A	B-cell CLL/lymphoma 11A (zinc finger protein)
1090	0.0014476	0.0126	114.87	69.94	1.64	4499	ENST00000532821
1091	0.0014488	0.0126	105.9	162.74	0.65	21904	MAP1B	Microtubule-associated protein 1B
1092	0.00145	0.0126	9793.91	6730.27	1.46	3238	A_33_P3252491
1093	0.001452	0.0126	164.57	376.93	0.44	13175	FOXE1	Forkhead box E1 (thyroid transcription factor 2)
1094	0.0014555	0.0126	172.97	97.95	1.77	10113	MARVELD2	MARVEL domain containing 2
1095	0.0014583	0.0127	814.22	1101.69	0.74	34179	CPSF1	Cleavage and polyadenylation specific factor 1, 160kDa
1096	0.0014612	0.0127	78.78	108.08	0.73	31954	KCNH5	Potassium voltage-gated channel, subfamily H (eag-related), member 5
1097	0.0014613	0.0127	75.49	49.24	1.53	11612	KRTAP23-1	Keratin associated protein 23-1
1098	0.0014707	0.0127	9332.94	13588.4	0.69	4525	HLA-F	Major histocompatibility complex, class I, F
1099	0.0014714	0.0127	1394.41	1945.03	0.72	1317	MAGEF1	Melanoma antigen family F, 1
1100	0.001472	0.0127	323.35	199.32	1.62	30988	OPHN1	Oligophrenin 1
1101	0.0014837	0.0128	1868.5	1020.13	1.83	16159	THC2591158
1102	0.0014842	0.0128	88.68	189.76	0.47	27828	EVC2	Ellis van Creveld syndrome 2
1103	0.0014847	0.0128	65.78	157.87	0.42	21101	LINC00239
1104	0.0014866	0.0128	387.45	268.97	1.44	18212	IRGQ	Immunity-related GTPase family, Q
1105	0.0014874	0.0128	15198.2	11593.7	1.31	19641	AK2	Adenylate kinase 2
1106	0.001493	0.0128	381.68	576.6	0.66	6332	EXOC1	Exocyst complex component 1
1107	0.0015026	0.0129	1441.63	1091.63	1.32	25244	PRKAR2B	Protein kinase, cAMP-dependent, regulatory, type II, beta
1108	0.0015088	0.0129	15273.9	10697	1.43	30095	ZNF768	Zinc finger protein 768
1109	0.00151	0.0129	88.35	157.43	0.56	24161	LOC153684	Hypothetical LOC153684
1110	0.0015105	0.0129	180.87	356.77	0.51	297	C20orf195	Chromosome 20 open reading frame 195
1111	0.0015115	0.0129	1213.48	1886.26	0.64	14425	SLC31A1	Solute carrier family 31 (copper transporters), member 1
1112	0.0015126	0.0129	1967.31	4118.21	0.48	20861	CD82	CD82 molecule
1113	0.0015179	0.013	261.13	132.36	1.97	23082	GHRLOS
1114	0.0015185	0.013	2352.23	1598.94	1.47	9824	AGAP7	ArfGAP with GTPase domain, ankyrin repeat and PH domain 7
1115	0.0015202	0.013	225.21	341.43	0.66	5930	EID3	EP300 interacting inhibitor of differentiation 3
1116	0.0015211	0.013	276.61	158.29	1.75	19249	LCTL	Lactase-like
1117	0.0015239	0.013	491.76	724.97	0.68	15244	ITGA5	Integrin, alpha 5 (fibronectin receptor, alpha polypeptide)
1118	0.001525	0.013	77.56	117.72	0.66	8903	ATP9B	ATPase, class II, type 9B
1119	0.0015289	0.013	130.61	207.07	0.63	611	ROR1	Receptor tyrosine kinase-like orphan receptor 1
1120	0.0015317	0.013	1079.9	1493.53	0.72	11098	METTL10	Methyltransferase like 10
1121	0.0015409	0.0131	126.99	210.13	0.6	2531	TMEM198	Transmembrane protein 198
1122	0.0015423	0.0131	1355.8	2366.94	0.57	33519	CTSL2	Cathepsin L2
1123	0.0015444	0.0131	16203.2	10482.5	1.55	29732	A_33_P3224971
1124	0.001549	0.0131	874.61	1243.33	0.7	12470	LOC283861	Hypothetical locus LOC283861
1125	0.0015724	0.0133	1060.25	1562.19	0.68	8175	THC2756939
1126	0.0015726	0.0133	182943	124529	1.47	21174	HSPE1	Heat shock 10kDa protein 1 (chaperonin 10)
1127	0.0015752	0.0133	644.06	990.16	0.65	27799	LOC100505880
1128	0.0015787	0.0133	1589.21	965.71	1.65	12951	PPIAL4G	Peptidylprolyl isomerase A (cyclophilin A)-like 4G
1129	0.001582	0.0133	433.33	609.79	0.71	28057	FBXL17	F-box and leucine-rich repeat protein 17
1130	0.0015876	0.0133	377.52	611	0.62	23502	PLEKHA4	Pleckstrin homology domain containing, family A (phosphoinositide binding specific) member 4
1131	0.0015983	0.0134	135.53	198.14	0.68	8754	EEFSEC	Eukaryotic elongation factor, selenocysteine-tRNA-specific
1132	0.0015994	0.0134	4952.32	3512.86	1.41	3116	PAK1IP1	PAK1 interacting protein 1
1133	0.0016026	0.0134	185.91	338.25	0.55	26734	PARP9	Poly (ADP-ribose) polymerase family, member 9
1134	0.0016027	0.0134	377.15	255.78	1.47	12254	AF390550
1135	0.0016053	0.0134	903.76	1362.08	0.66	23518	RWDD2A	RWD domain containing 2A
1136	0.0016084	0.0134	89.28	55.36	1.61	9885	TAS2R60	Taste receptor, type 2, member 60
1137	0.0016092	0.0134	3077.98	4604.56	0.67	5620	NLRX1	NLR family member X1
1138	0.0016137	0.0135	736.46	484.97	1.52	30779	ACBD5	Acyl-CoA binding domain containing 5
1139	0.0016156	0.0135	1872.33	3298.34	0.57	14124	ISG20	Interferon stimulated exonuclease gene 20kDa
1140	0.0016176	0.0135	1800.83	1231.03	1.46	1289	SPEN	Spen homolog, transcriptional regulator (Drosophila)
1141	0.0016177	0.0135	164.49	108.03	1.52	664	CTSE	Cathepsin E
1142	0.0016236	0.0135	1760.85	1147.85	1.53	27880	A_33_P3373805
1143	0.0016258	0.0135	16165.2	24567.3	0.66	22092	RPS6KB2	Ribosomal protein S6 kinase, 70kDa, polypeptide 2
1144	0.0016314	0.0136	287.98	458.2	0.63	34078	NAT6
1145	0.0016418	0.0136	733.99	1068.9	0.69	23389	ELAC1	ElaC homolog 1 (E. coli)
1146	0.0016422	0.0136	246.48	169.31	1.46	21519	SMURF2	SMAD specific E3 ubiquitin protein ligase 2
1147	0.0016423	0.0136	1669.63	1027.3	1.63	24415	A_33_P3252134
1148	0.001645	0.0136	157.67	86.65	1.82	2524	LOC100130921	Hypothetical protein LOC100130921
1149	0.0016451	0.0136	2828.29	3765.15	0.75	25405	TTC9C	Tetratricopeptide repeat domain 9C
1150	0.001648	0.0136	2789.83	4283.85	0.65	32731	PIF1	PIF1 5'-to-3' DNA helicase homolog (S. cerevisiae)
1151	0.0016554	0.0137	91.31	53.98	1.69	13449	ENST00000453179
1152	0.0016563	0.0137	445.12	680.29	0.65	13855	BEND4	BEN domain containing 4
1153	0.0016593	0.0137	2783.75	2151.99	1.29	7927	PCF11	PCF11, cleavage and polyadenylation factor subunit, homolog (S. cerevisiae)
1154	0.0016626	0.0137	3190.49	2265.48	1.41	4511	KRTAP5-2
1155	0.0016673	0.0137	1966.96	2776.73	0.71	27340	TMEM187	Transmembrane protein 187
1156	0.0016692	0.0137	1747.07	1199.68	1.46	19231	LOC387647	Patched domain containing 3 pseudogene
1157	0.0016693	0.0137	674.88	464.2	1.45	8807	LOC286382	Hypothetical protein LOC286382
1158	0.0016704	0.0137	345.65	481.8	0.72	7648	FAM3A	Family with sequence similarity 3, member A
1159	0.0016858	0.0138	671.72	439.73	1.53	6664	FAM22D	Family with sequence similarity 22, member D
1160	0.0016861	0.0138	21632.1	31522.8	0.69	20662	SCYL1	SCY1-like 1 (S. cerevisiae)
1161	0.0016867	0.0138	3605.55	2533.77	1.42	7554	GUSBP1	Glucuronidase, beta pseudogene 1
1162	0.0016869	0.0138	1257.15	1637.1	0.77	31728	PKN1	Protein kinase N1
1163	0.0016883	0.0138	6100.78	3764.43	1.62	12859	A_33_P3287388
1164	0.0016984	0.0139	22821.5	16844.3	1.35	4322	DUS1L	Dihydrouridine synthase 1-like (S. cerevisiae)
1165	0.0017128	0.014	520.81	315.81	1.65	7141	ITGB2	Integrin, beta 2 (complement component 3 receptor 3 and 4 subunit)
1166	0.0017182	0.014	2498.51	3444.03	0.73	7630	SIRT5
1167	0.0017208	0.014	122.62	250.78	0.49	33276	STON1	Stonin 1
1168	0.0017228	0.014	22016.8	28700.6	0.77	16247	CDKN2D	Cyclin-dependent kinase inhibitor 2D (p19, inhibits CDK4)
1169	0.0017262	0.014	194.29	55.85	3.48	30756	LOC644083
1170	0.0017289	0.014	1016.8	524.26	1.94	11784	LOC219731	Hypothetical LOC219731
1171	0.0017294	0.014	225.14	109	2.07	29158	C1RL	Complement component 1, r subcomponent-like
1172	0.0017304	0.014	9072.83	3983.91	2.28	23553	ANGPTL4	Angiopoietin-like 4
1173	0.0017343	0.014	4445.76	3064.91	1.45	27283	PUS7	Pseudouridylate synthase 7 homolog (S. cerevisiae)
1174	0.0017352	0.014	562.13	884.79	0.64	28984	RNF20	Ring finger protein 20
1175	0.0017369	0.014	822.74	1194.32	0.69	26877	ENST00000425591
1176	0.0017408	0.0141	3855.35	2343.28	1.65	1863	BTN2A1	Butyrophilin, subfamily 2, member A1
1177	0.0017419	0.0141	95.25	144.89	0.66	27942	CCDC126	Coiled-coil domain containing 126
1178	0.0017422	0.0141	91.8	136.1	0.67	14042	CDK20	Cyclin-dependent kinase 20
1179	0.0017511	0.0141	766.33	1265.77	0.61	16442	ZNRF1	Zinc and ring finger 1
1180	0.0017537	0.0141	1463.65	906.92	1.61	29041	CU676483
1181	0.0017543	0.0141	712.09	959.4	0.74	8398	ATP6V1E2	ATPase, H+ transporting, lysosomal 31kDa, V1 subunit E2
1182	0.0017559	0.0141	620.99	344.88	1.8	586	POU3F2	POU class 3 homeobox 2
1183	0.0017568	0.0141	115.2	59.4	1.94	33614	TMPRSS9	Transmembrane protease, serine 9
1184	0.0017638	0.0142	2288.52	3225.1	0.71	12103	PCCB	Propionyl CoA carboxylase, beta polypeptide
1185	0.0017663	0.0142	20186.6	12848.9	1.57	14961	SEC14L1	SEC14-like 1 (S. cerevisiae)
1186	0.0017667	0.0142	129.69	188.23	0.69	812	ENST00000520538
1187	0.001768	0.0142	135.31	80.09	1.69	25599	A_33_P3220994
1188	0.0017716	0.0142	102.23	57.8	1.77	8219	GJA3	Gap junction protein, alpha 3, 46kDa
1189	0.0017764	0.0142	230.83	147.74	1.56	21192	AADACL3	Arylacetamide deacetylase-like 3
1190	0.0017769	0.0142	139.21	205.06	0.68	25654	PACSIN1	Protein kinase C and casein kinase substrate in neurons 1
1191	0.0017788	0.0142	83.01	221.22	0.38	12810	HIVEP3	Human immunodeficiency virus type I enhancer binding protein 3
1192	0.00178	0.0142	112.02	213.09	0.53	2555	PLCG2	Phospholipase C, gamma 2 (phosphatidylinositol-specific)
1193	0.0017808	0.0142	50822.7	34208.1	1.49	14885	CCDC86	Coiled-coil domain containing 86
1194	0.0017966	0.0143	754.85	1099.66	0.69	10309	PWWP2B	PWWP domain containing 2B
1195	0.0017969	0.0143	8409.5	5497.84	1.53	26980	TRIM58	Tripartite motif-containing 58
1196	0.0017996	0.0143	230.7	138.34	1.67	14570	ACP5	Acid phosphatase 5, tartrate resistant
1197	0.0018033	0.0143	86.25	200.83	0.43	27184	LAMA3	Laminin, alpha 3
1198	0.0018108	0.0144	2933.6	2154.26	1.36	4737	MESDC1	Mesoderm development candidate 1
1199	0.0018151	0.0144	78.76	52.66	1.5	9020	KRTAP19-1	Keratin associated protein 19-1
1200	0.0018187	0.0144	141.84	76.28	1.86	28914	PRPF18
1201	0.0018219	0.0144	4505.49	6800.1	0.66	6246	BBX	Bobby sox homolog (Drosophila)
1202	0.0018226	0.0144	251.55	594.4	0.42	29283	PTGER1	Prostaglandin E receptor 1 (subtype EP1), 42kDa
1203	0.0018268	0.0144	975.83	1349.64	0.72	1352	LOC728975	Hypothetical LOC728975
1204	0.0018277	0.0144	256.79	156.81	1.64	31104	DKFZP586B0319
1205	0.0018282	0.0144	1298.28	1811.41	0.72	31950	DGAT1	Diacylglycerol O-acyltransferase 1
1206	0.0018325	0.0144	64.03	36.18	1.77	4555	RNF112	Ring finger protein 112
1207	0.001841	0.0145	232.24	158.52	1.47	24151	C5orf63
1208	0.0018464	0.0145	882.06	1759.18	0.5	34011	BC030764
1209	0.0018496	0.0145	191.14	405.52	0.47	20443	MMP14	Matrix metallopeptidase 14 (membrane-inserted)
1210	0.0018502	0.0145	936.72	1664.09	0.56	7496	SOCS2	Suppressor of cytokine signaling 2
1211	0.0018508	0.0145	755.75	1099.2	0.69	25738	HORMAD1	HORMA domain containing 1
1212	0.0018523	0.0145	89.78	128.31	0.7	7551	AACS	Acetoacetyl-CoA synthetase
1213	0.0018631	0.0146	27371.6	19511.7	1.4	17909	RBMS1	RNA binding motif, single stranded interacting protein 1
1214	0.0018709	0.0146	102.98	51.73	1.99	6549	TLR2	Toll-like receptor 2
1215	0.0018806	0.0147	175.3	559.6	0.31	16398	A_33_P3392350
1216	0.0018812	0.0147	862.19	1208.2	0.71	23133	ZBTB42	Zinc finger and BTB domain containing 42
1217	0.001882	0.0147	178.23	452.12	0.39	5610	CXADR	Coxsackie virus and adenovirus receptor
1218	0.0018881	0.0147	620.02	1017.34	0.61	145	PLTP	Phospholipid transfer protein
1219	0.0018905	0.0147	71.07	47.48	1.5	27817	NRP2	Neuropilin 2
1220	0.0018993	0.0148	340.65	220.22	1.55	16819	A_32_P15706
1221	0.0019059	0.0148	539.01	729.61	0.74	24746	GRINA	Glutamate receptor, ionotropic, N-methyl D-aspartate-associated protein 1 (glutamate binding)
1222	0.0019096	0.0148	5078.35	3797.86	1.34	3344	ATG4B	ATG4 autophagy related 4 homolog B (S. cerevisiae)
1223	0.0019194	0.0149	372.58	733.12	0.51	9699	LOC100289341	Similar to hCG2022304
1224	0.0019205	0.0149	792.11	1098.84	0.72	29245	SBF1P1
1225	0.0019209	0.0149	740.29	1143.88	0.65	899	DAB2IP	DAB2 interacting protein
1226	0.0019219	0.0149	146.57	82.2	1.78	24517	AF264629
1227	0.0019227	0.0149	128.17	180.33	0.71	11831	ISM1	Isthmin 1 homolog (zebrafish)
1228	0.0019277	0.0149	380.57	1275.72	0.3	25326	MYLK	Myosin light chain kinase
1229	0.0019304	0.0149	3932.07	5372.03	0.73	20920	ASAH1	N-acylsphingosine amidohydrolase (acid ceramidase) 1
1230	0.0019362	0.0149	570.57	764.91	0.75	12195	STK17B	Serine/threonine kinase 17b
1231	0.0019387	0.0149	146.57	94.21	1.56	34086	LOC100132197	Hypothetical protein LOC100132197
1232	0.0019389	0.0149	1143.32	854.55	1.34	28210	HEXIM1	Hexamethylene bis-acetamide inducible 1
1233	0.0019393	0.0149	152.07	59.22	2.57	1381	TMEM50B	Transmembrane protein 50B
1234	0.0019414	0.0149	77.37	43.03	1.8	17184	ATP6V1C2	ATPase, H+ transporting, lysosomal 42kDa, V1 subunit C2
1235	0.0019446	0.015	220.21	84.34	2.61	31437	FAM110B	Family with sequence similarity 110, member B
1236	0.0019535	0.015	3593.45	5351.83	0.67	17717	TTYH3	Tweety homolog 3 (Drosophila)
1237	0.0019551	0.015	88.57	51.07	1.73	12373	CYCSP52
1238	0.0019633	0.0151	69.15	129.61	0.53	33782	SP140L	SP140 nuclear body protein-like
1239	0.0019672	0.0151	392.82	572.13	0.69	27158	C19orf20	Chromosome 19 open reading frame 20
1240	0.0019714	0.0151	148.41	94.17	1.58	7652	PDCD1	Programmed cell death 1
1241	0.0019756	0.0151	825.46	607.2	1.36	21023	TMEM64	Transmembrane protein 64
1242	0.0019773	0.0151	57.71	91.69	0.63	16605	ENST00000424774
1243	0.0019784	0.0151	194.68	266.6	0.73	7767	TXNRD2	Thioredoxin reductase 2
1244	0.0019796	0.0151	521.09	360.82	1.44	1858	TTC36	Tetratricopeptide repeat domain 36
1245	0.0019842	0.0151	54.74	37.27	1.47	18094	OR6W1P	Olfactory receptor, family 6, subfamily W, member 1 pseudogene
1246	0.0019969	0.0152	407.61	585.68	0.7	3233	KIAA1609	KIAA1609
1247	0.0019991	0.0152	155.58	115.61	1.35	7492	A_33_P3349501
1248	0.0020003	0.0152	1664.79	719.78	2.31	5401	LOC284454	Hypothetical LOC284454
1249	0.0020017	0.0152	42333.1	23930.1	1.77	13184	LAMB3	Laminin, beta 3
1250	0.0020039	0.0152	1952.56	1313.91	1.49	23462	INADL	InaD-like (Drosophila)
1251	0.0020067	0.0152	713.14	507.44	1.41	32299	CHRNA5
1252	0.0020166	0.0153	5308.68	7805.07	0.68	7534	THYN1	Thymocyte nuclear protein 1
1253	0.0020194	0.0153	327.58	457.41	0.72	19579	TSPAN33	Tetraspanin 33
1254	0.0020201	0.0153	2763.86	4204.96	0.66	12156	TCIRG1	T-cell, immune regulator 1, ATPase, H+ transporting, lysosomal V0 subunit A3
1255	0.0020431	0.0155	338.1	223.83	1.51	18565	AK123202
1256	0.0020482	0.0155	177.21	135.16	1.31	5095	LOC731275
1257	0.0020514	0.0155	89.33	49.39	1.81	16055	LOC100129292	Hypothetical protein LOC100129292
1258	0.0020598	0.0156	58783.7	38236.3	1.54	21865	STRA13	Stimulated by retinoic acid 13 homolog (mouse)
1259	0.0020662	0.0156	602.42	1002.83	0.6	184	GALNT6	UDP-N-acetyl-alpha-D-galactosamine:polypeptide N-acetylgalactosaminyltransferase 6 (GalNAc-T6)
1260	0.0020683	0.0156	759.33	500.8	1.52	14755	CK906254
1261	0.0020695	0.0156	1174.96	2215.03	0.53	10532	DNASE2	Deoxyribonuclease II, lysosomal
1262	0.0020727	0.0156	98.59	62.69	1.57	18220	LOC727721	Hypothetical LOC727721
1263	0.0020796	0.0156	411.05	599.03	0.69	17557	C17orf59	Chromosome 17 open reading frame 59
1264	0.0020817	0.0156	190.53	390.78	0.49	21940	CCNG2	Cyclin G2
1265	0.0020824	0.0156	8367.52	6158.84	1.36	21738	GNB4	Guanine nucleotide binding protein (G protein), beta polypeptide 4
1266	0.0020853	0.0157	165.27	125.18	1.32	25502	C9orf29	Chromosome 9 open reading frame 29
1267	0.0020921	0.0157	586.08	1210.61	0.48	13386	DFNA5	Deafness, autosomal dominant 5
1268	0.0020988	0.0157	4508.2	3496.85	1.29	9365	LOC729080
1269	0.0020989	0.0157	162.32	110.25	1.47	18692	LY86	Lymphocyte antigen 86
1270	0.0020992	0.0157	25095.7	32242.2	0.78	29155	HMGB2	High-mobility group box 2
1271	0.0021064	0.0157	14917.7	22195.1	0.67	26459	FXYD5	FXYD domain containing ion transport regulator 5
1272	0.0021081	0.0157	2744.38	3927.86	0.7	6277	GLTSCR2	Glioma tumor suppressor candidate region gene 2
1273	0.0021107	0.0158	1856.32	1160.74	1.6	31088	ENST00000452050
1274	0.0021145	0.0158	1014.43	462.54	2.19	18469	ACTL8	Actin-like 8
1275	0.0021171	0.0158	1653.73	1208.73	1.37	27132	A_24_P752208
1276	0.0021261	0.0158	294.01	201.07	1.46	1588	SV2A	Synaptic vesicle glycoprotein 2A
1277	0.0021289	0.0158	115.43	280.26	0.41	6697	BEX5	Brain expressed, X-linked 5
1278	0.0021381	0.0159	59072.2	34723	1.7	9429	FOXD1	Forkhead box D1
1279	0.0021393	0.0159	758.52	1121.89	0.68	17530	CHMP6	Chromatin modifying protein 6
1280	0.0021416	0.0159	673.44	907.31	0.74	13374	ELOVL6	ELOVL family member 6, elongation of long chain fatty acids (FEN1/Elo2, SUR4/Elo3-like, yeast)
1281	0.0021463	0.0159	1673.57	4062.65	0.41	1851	HK1	Hexokinase 1
1282	0.0021463	0.0159	318.82	483.06	0.66	10891	ULBP2	UL16 binding protein 2
1283	0.0021485	0.0159	2244.05	3206.93	0.7	32475	ZMYM6NB
1284	0.0021531	0.0159	425.6	285.2	1.49	9468	LOC100306975
1285	0.0021607	0.016	94.04	204.89	0.46	1511	RNASE4
1286	0.0021616	0.016	1990.32	1449.74	1.37	6492	MTERF	Mitochondrial transcription termination factor
1287	0.0021697	0.016	4625.51	6753.65	0.68	14555	TSPAN4	Tetraspanin 4
1288	0.0021745	0.016	290.26	553.2	0.52	31826	ENST00000399093
1289	0.0021778	0.0161	346.57	241.66	1.43	28679	GHDC	GH3 domain containing
1290	0.0021879	0.0161	378.62	271.35	1.4	10748	LOC100129104
1291	0.0021882	0.0161	1020.85	1419.7	0.72	7347	C2orf43	Chromosome 2 open reading frame 43
1292	0.0021953	0.0161	160.44	96.08	1.67	1433	THC2534319
1293	0.0021964	0.0161	525.48	719.33	0.73	33596	WDR1	WD repeat domain 1
1294	0.0021981	0.0161	84.92	58.56	1.45	31890	SULT1E1	Sulfotransferase family 1E, estrogen-preferring, member 1
1295	0.0021984	0.0161	237701	177318	1.34	1673	RAN	RAN, member RAS oncogene family
1296	0.0021988	0.0161	54.91	76.5	0.72	22619	A_33_P3420013
1297	0.0022011	0.0161	533.29	354.84	1.5	20589	PPP2R5C	Protein phosphatase 2, regulatory subunit B', gamma
1298	0.0022013	0.0161	525.28	318.58	1.65	25271	C3orf51	Chromosome 3 open reading frame 51
1299	0.0022084	0.0161	1847.91	3628.69	0.51	10421	CD68	CD68 molecule
1300	0.0022087	0.0161	844.49	1203.05	0.7	6374	IFI35	Interferon-induced protein 35
1301	0.0022141	0.0162	2983.81	1744.87	1.71	11253	CASKIN1	CASK interacting protein 1
1302	0.0022154	0.0162	36.16	96.07	0.38	4856	TSKS	Testis-specific serine kinase substrate
1303	0.0022166	0.0162	40813	26449.4	1.54	25267	AK054980
1304	0.0022201	0.0162	1047.92	1566.34	0.67	21656	SDAD1	SDA1 domain containing 1
1305	0.002228	0.0162	397.17	281.94	1.41	11185	A_33_P3381044
1306	0.0022294	0.0162	227.34	340.6	0.67	27800	SLC35A3	Solute carrier family 35 (UDP-N-acetylglucosamine (UDP-GlcNAc) transporter), member A3
1307	0.0022304	0.0162	387.06	256.75	1.51	21846	HDGFL1	Hepatoma derived growth factor-like 1
1308	0.0022415	0.0163	963.09	667.19	1.44	4431	DDX54	DEAD (Asp-Glu-Ala-Asp) box polypeptide 54
1309	0.0022421	0.0163	104.21	48.27	2.16	22852	LOC100130155	Hypothetical LOC100130155
1310	0.0022503	0.0163	29847.2	18383.3	1.62	6363	CTNS	Cystinosis, nephropathic
1311	0.0022509	0.0163	138.28	255.47	0.54	6338	AF116661
1312	0.002252	0.0163	2176.96	1469.35	1.48	5760	C5orf30	Chromosome 5 open reading frame 30
1313	0.0022543	0.0163	596.53	794.23	0.75	28548	ZDBF2	Zinc finger, DBF-type containing 2
1314	0.0022561	0.0163	14419	9797.57	1.47	26139	NR2F2	Nuclear receptor subfamily 2, group F, member 2
1315	0.0022668	0.0164	1036.5	1464.87	0.71	7193	CHID1	Chitinase domain containing 1
1316	0.0022683	0.0164	844.42	501.42	1.68	17864	ELMOD1	ELMO/CED-12 domain containing 1
1317	0.0022746	0.0164	1934.87	1215.31	1.59	11990	NUAK2	NUAK family, SNF1-like kinase, 2
1318	0.0022804	0.0164	101.45	50.42	2.01	7289	ENST00000502514
1319	0.0022825	0.0164	816.87	1282.19	0.64	26542	ACCS	1-aminocyclopropane-1-carboxylate synthase homolog (Arabidopsis)(non-functional)
1320	0.0022825	0.0164	93.37	132.62	0.7	20080	ITGA1
1321	0.0022841	0.0164	69.96	118.15	0.59	26519	EBF4	Early B-cell factor 4
1322	0.0022907	0.0165	14502.4	7292.42	1.99	9072	SNORD3B-1
1323	0.002291	0.0165	1034.77	1389.85	0.74	27057	C11orf9	Chromosome 11 open reading frame 9
1324	0.0022947	0.0165	6436.62	8756.35	0.74	15220	CKAP2
1325	0.0022962	0.0165	3462.73	4621.79	0.75	4381	AURKB	Aurora kinase B
1326	0.0022973	0.0165	608.22	907.03	0.67	27936	SNX10	Sorting nexin 10
1327	0.0022993	0.0165	109.33	144.45	0.76	13744	CFP	Complement factor properdin
1328	0.0022997	0.0165	730.93	1017.11	0.72	3924	FAM160B2	Family with sequence similarity 160, member B2
1329	0.0023069	0.0165	970.96	678.89	1.43	28710	ABCB8	ATP-binding cassette, sub-family B (MDR/TAP), member 8
1330	0.0023136	0.0165	1983.8	2950.17	0.67	19247	MBP	Myelin basic protein
1331	0.0023147	0.0165	1193.39	2381.1	0.5	19715	LOC388588	Hypothetical protein LOC388588
1332	0.0023193	0.0165	10385.8	14460.9	0.72	15907	ZNF254	Zinc finger protein 254
1333	0.0023195	0.0165	290.99	453.26	0.64	4992	ACRC	Acidic repeat containing
1334	0.0023224	0.0165	21494.7	31847	0.67	10426	MKNK2	MAP kinase interacting serine/threonine kinase 2
1335	0.0023278	0.0165	4308.32	1848.34	2.33	1002	E1A_r60_a97
1336	0.0023282	0.0165	58.4	38.87	1.5	16876	A_33_P3238944
1337	0.0023286	0.0165	475.31	334.96	1.42	14312	MUC6	Mucin 6, oligomeric mucus/gel-forming
1338	0.0023326	0.0166	33913.3	20818.2	1.63	10171	A_33_P3241596
1339	0.0023346	0.0166	533.85	803.24	0.66	9394	OSCP1	Organic solute carrier partner 1
1340	0.0023367	0.0166	24527.6	17846.4	1.37	13862	RAC3	Ras-related C3 botulinum toxin substrate 3 (rho family, small GTP binding protein Rac3)
1341	0.002345	0.0166	90.47	61.99	1.46	31738	A_33_P3245623
1342	0.0023456	0.0166	124.09	88.79	1.4	23313	NP109356
1343	0.0023464	0.0166	75.13	109.09	0.69	29491	RBM23	RNA binding motif protein 23
1344	0.0023465	0.0166	593.49	827.12	0.72	12313	RNF170	Ring finger protein 170
1345	0.0023477	0.0166	341.4	451.35	0.76	32603	TBC1D17	TBC1 domain family, member 17
1346	0.0023502	0.0166	601.28	392.56	1.53	15108	KRTAP4-11	Keratin associated protein 4-11
1347	0.0023538	0.0166	423.61	617.35	0.69	32181	ZNF568	Zinc finger protein 568
1348	0.0023541	0.0166	1196.82	879.29	1.36	16878	RHOA	Ras homolog gene family, member A
1349	0.0023596	0.0166	85176.7	58347.9	1.46	29685	MGC10814	Hypothetical protein MGC10814
1350	0.0023633	0.0166	1924.56	2588.54	0.74	29434	CTNNA1
1351	0.0023634	0.0166	64.88	93.46	0.69	19371	LOC100507634
1352	0.0023636	0.0166	3753.87	5178.15	0.72	22668	PTGR1	Prostaglandin reductase 1
1353	0.0023655	0.0166	285.33	572.42	0.5	21149	ARID5B	AT rich interactive domain 5B (MRF1-like)
1354	0.002374	0.0167	144.3	224.82	0.64	28731	ASTN2	Astrotactin 2
1355	0.0023854	0.0167	5880.22	2584.64	2.28	29908	TUBBP5
1356	0.0023854	0.0167	78.02	113.9	0.69	10188	TRIM4	Tripartite motif-containing 4
1357	0.0023933	0.0168	3291.6	2516.95	1.31	33289	DPH3	DPH3, KTI11 homolog (S. cerevisiae)
1358	0.0023996	0.0168	143.08	310.8	0.46	14314	CCDC122	Coiled-coil domain containing 122
1359	0.0024063	0.0168	77.48	55.49	1.4	861	GCG	Glucagon
1360	0.0024094	0.0168	34302.3	48193.3	0.71	29212	NDUFC2	NADH dehydrogenase (ubiquinone) 1, subcomplex unknown, 2, 14.5kDa
1361	0.0024109	0.0168	506.25	1039.57	0.49	17273	CATSPER1	Cation channel, sperm associated 1
1362	0.0024255	0.0169	1326.44	885.7	1.5	24621	C21orf88	Chromosome 21 open reading frame 88
1363	0.0024288	0.0169	70.87	143.87	0.49	4261	C16orf86	Chromosome 16 open reading frame 86
1364	0.0024325	0.0169	3102.91	4170.94	0.74	2257	CNFN	Cornifelin
1365	0.00244	0.017	1080.3	623.61	1.73	293	FGF2	Fibroblast growth factor 2 (basic)
1366	0.0024455	0.017	1804.86	2415.06	0.75	34160	NAGK	N-acetylglucosamine kinase
1367	0.0024518	0.017	457.44	621.78	0.74	33998	NUCB1	Nucleobindin 1
1368	0.0024527	0.017	1531.37	692.9	2.21	19103	ACBD7
1369	0.0024533	0.017	110.5	74.35	1.49	1659	LOC283854	Hypothetical protein LOC283854
1370	0.0024564	0.017	1276.71	1885.37	0.68	6808	EID2B	EP300 interacting inhibitor of differentiation 2B
1371	0.0024572	0.017	26130.6	37226.1	0.7	26242	LOC728875
1372	0.002458	0.017	527.67	845.67	0.62	2035	STARD10	StAR-related lipid transfer (START) domain containing 10
1373	0.0024738	0.0171	6231.25	8231.04	0.76	21355	SLC25A29	Solute carrier family 25, member 29
1374	0.0024751	0.0171	1574.5	1093.1	1.44	13209	A_33_P3384694
1375	0.0024777	0.0171	53677.5	22827.8	2.35	2446	E1A_r60_n9
1376	0.0024797	0.0171	16618.3	12235.4	1.36	12807	TRMT1	TRM1 tRNA methyltransferase 1 homolog (S. cerevisiae)
1377	0.0024817	0.0171	96.67	177.96	0.54	13227	LOC100134229	Hypothetical LOC100134229
1378	0.0024912	0.0172	701.07	1074.09	0.65	9858	BC000817
1379	0.002492	0.0172	3399.95	4764.94	0.71	29600	TCEAL1	Transcription elongation factor A (SII)-like 1
1380	0.0024983	0.0172	618.62	371.66	1.66	26550	PPHLN1	Periphilin 1
1381	0.0025031	0.0172	37712.1	24610.7	1.53	27930	ANP32A-IT1
1382	0.0025166	0.0173	435.04	614.09	0.71	28714	RTKN	Rhotekin
1383	0.0025211	0.0173	418.59	272.03	1.54	400	SCGB1A1	Secretoglobin, family 1A, member 1 (uteroglobin)
1384	0.0025214	0.0173	935.38	644.66	1.45	31537	TRAPPC10	Trafficking protein particle complex 10
1385	0.0025241	0.0173	1237.74	1650.06	0.75	10080	ACSF3	Acyl-CoA synthetase family member 3
1386	0.0025314	0.0174	574.42	3168.83	0.18	2339	ANXA3	Annexin A3
1387	0.0025372	0.0174	1254.16	971.28	1.29	9200	BCAP29	B-cell receptor-associated protein 29
1388	0.0025414	0.0174	418.51	747.64	0.56	5114	GAPVD1	GTPase activating protein and VPS9 domains 1
1389	0.002545	0.0174	61.32	99.1	0.62	10493	LOC100130000
1390	0.0025481	0.0174	394.94	531.59	0.74	15202	EXOC2	Exocyst complex component 2
1391	0.0025535	0.0174	35.22	221.77	0.16	24590	LY96	Lymphocyte antigen 96
1392	0.0025555	0.0174	514.65	812.37	0.63	28510	SMPD1	Sphingomyelin phosphodiesterase 1, acid lysosomal
1393	0.0025571	0.0174	741.43	1092.79	0.68	6922	ADCK5	AarF domain containing kinase 5
1394	0.0025744	0.0175	1991.31	1343.84	1.48	31628	SLC9A4	Solute carrier family 9 (sodium/hydrogen exchanger), member 4
1395	0.0025755	0.0175	619.03	441.61	1.4	10472	RIPPLY2	Ripply2 homolog (zebrafish)
1396	0.0025772	0.0175	320.42	452.69	0.71	28204	LINC00470
1397	0.0025783	0.0175	295.56	65.35	4.52	14404	A_33_P3304097
1398	0.002582	0.0175	1013.08	729.45	1.39	6114	SLC35B4	Solute carrier family 35, member B4
1399	0.0025824	0.0175	63.99	96.4	0.66	5113	C6orf10	Chromosome 6 open reading frame 10
1400	0.0025835	0.0175	39.24	104.98	0.37	32207	CCDC11	Coiled-coil domain containing 11
1401	0.002595	0.0176	1410.84	2488.69	0.57	31010	C10orf125	Chromosome 10 open reading frame 125
1402	0.0025986	0.0176	186.98	278.24	0.67	7823	EGFR	Epidermal growth factor receptor
1403	0.0025998	0.0176	1851.18	2733.47	0.68	475	C4orf34	Chromosome 4 open reading frame 34
1404	0.0026018	0.0176	176.95	115.27	1.54	21134	A_33_P3348151
1405	0.0026033	0.0176	212.86	327.51	0.65	30535	PAG1	Phosphoprotein associated with glycosphingolipid microdomains 1
1406	0.0026146	0.0176	68.47	104.49	0.66	21847	ELMO2	Engulfment and cell motility 2
1407	0.0026151	0.0176	125.71	69.2	1.82	2903	A_24_P636974
1408	0.0026158	0.0176	96.3	137.77	0.7	30437	ENST00000420498
1409	0.0026165	0.0176	1064.83	664.32	1.6	12753	LOC145474	Hypothetical LOC145474
1410	0.0026215	0.0177	2169.99	4614.42	0.47	13785	NDRG2	NDRG family member 2
1411	0.0026245	0.0177	1603.36	2127	0.75	13612	METTL12	Methyltransferase like 12
1412	0.0026276	0.0177	147.7	201.54	0.73	2069	CPSF3L	Cleavage and polyadenylation specific factor 3-like
1413	0.0026277	0.0177	427.09	572.11	0.75	30434	DLX4	Distal-less homeobox 4
1414	0.0026349	0.0177	851.26	1264.68	0.67	7568	DICER1-AS
1415	0.0026378	0.0177	462.75	265.47	1.74	15467	EBPL	Emopamil binding protein-like
1416	0.0026459	0.0178	91.98	62.67	1.47	27983	THC2691182
1417	0.0026547	0.0178	14903.6	10333.7	1.44	14873	LOC388796	Hypothetical LOC388796
1418	0.0026566	0.0178	202.94	292.52	0.69	19558	EXOC5	Exocyst complex component 5
1419	0.0026579	0.0178	30325.7	19790.1	1.53	7464	ERVFRD-2
1420	0.0026598	0.0178	162.52	259.11	0.63	7015	GLB1L	Galactosidase, beta 1-like
1421	0.002661	0.0178	126712	193436	0.66	19608	FTH1
1422	0.0026625	0.0178	440.84	1140.2	0.39	17789	ZNF618	Zinc finger protein 618
1423	0.0026632	0.0178	125.93	209.15	0.6	17990	LOC729088
1424	0.0026634	0.0178	1918.07	1126.18	1.7	25393	NPFF	Neuropeptide FF-amide peptide precursor
1425	0.0026719	0.0178	3065.43	2019.73	1.52	27279	EVPL	Envoplakin
1426	0.0026753	0.0178	106.5	210.25	0.51	32185	LOC643783
1427	0.002683	0.0179	153.59	106.27	1.45	20508	RNASE1	Ribonuclease, RNase A family, 1 (pancreatic)
1428	0.0026881	0.0179	141.38	92.67	1.53	25790	THC2665222
1429	0.0026882	0.0179	175.97	258.6	0.68	25104	SUN2	Sad1 and UNC84 domain containing 2
1430	0.0026943	0.0179	67.53	119.98	0.56	19766	FAM160B1	Family with sequence similarity 160, member B1
1431	0.0027007	0.0179	187.32	92.7	2.02	2467	SLC24A5	Solute carrier family 24, member 5
1432	0.0027019	0.0179	282.94	481.82	0.59	19365	LOC100144603	Hypothetical transcript
1433	0.002703	0.0179	717.9	516.81	1.39	30394	MARCH3	Membrane-associated ring finger (C3HC4) 3
1434	0.0027074	0.0179	626.98	878.5	0.71	561	JAK1	Janus kinase 1
1435	0.0027078	0.0179	1229.89	851.06	1.45	30231	MTF1	Metal-regulatory transcription factor 1
1436	0.002714	0.018	281.33	186.68	1.51	680	SSX2
1437	0.0027155	0.018	2030.22	2645.17	0.77	9023	SHKBP1	SH3KBP1 binding protein 1
1438	0.0027174	0.018	333.56	467.61	0.71	24566	ENTPD4	Ectonucleoside triphosphate diphosphohydrolase 4
1439	0.002728	0.018	2515.98	3462.35	0.73	9895	MYL5	Myosin, light chain 5, regulatory
1440	0.0027405	0.0181	654.52	887.62	0.74	16141	MBIP	MAP3K12 binding inhibitory protein 1
1441	0.0027475	0.0181	4362.92	6285.39	0.69	12018	ADRA1B	Adrenergic, alpha-1B-, receptor
1442	0.0027479	0.0181	235538	162103	1.45	13097	ALPK1	Alpha-kinase 1
1443	0.0027559	0.0181	69.88	98.36	0.71	11339	KIF7	Kinesin family member 7
1444	0.0027572	0.0181	756.08	1532.11	0.49	23980	EPB41L1	Erythrocyte membrane protein band 4.1-like 1
1445	0.0027594	0.0181	3169.5	4245.47	0.75	27237	SNX8	Sorting nexin 8
1446	0.0027775	0.0183	10839.6	16021.7	0.68	20675	C11orf2	Chromosome 11 open reading frame 2
1447	0.0027855	0.0183	906.74	413.75	2.19	22199	LOC283335	Hypothetical LOC283335
1448	0.0027861	0.0183	2136.88	3267.23	0.65	10019	ZNF688	Zinc finger protein 688
1449	0.0027944	0.0183	9895.5	6595.54	1.5	32283	ZNF763	Zinc finger protein 763
1450	0.0027964	0.0183	105.19	217.42	0.48	28244	LOC283387	Hypothetical protein LOC283387
1451	0.0028018	0.0183	741.02	1083.22	0.68	24115	TSKU	Tsukushi small leucine rich proteoglycan homolog (Xenopus laevis)
1452	0.0028061	0.0184	70.17	149.65	0.47	33784	CCT6B	Chaperonin containing TCP1, subunit 6B (zeta 2)
1453	0.002811	0.0184	2788.59	1026.55	2.72	5512	ND6
1454	0.0028119	0.0184	132.06	193.19	0.68	4270	A_33_P3415086
1455	0.002815	0.0184	106.83	78.76	1.36	24492	LOC441495
1456	0.0028151	0.0184	58.27	44.93	1.3	23474	IL1RN	Interleukin 1 receptor antagonist
1457	0.0028184	0.0184	5070.97	20072.5	0.25	1163	DDIT4	DNA-damage-inducible transcript 4
1458	0.0028258	0.0184	241.99	133.74	1.81	23722	ENST00000307499
1459	0.0028289	0.0184	11094.8	7403.41	1.5	34003	YRDC	YrdC domain containing (E. coli)
1460	0.002834	0.0184	118.46	85.56	1.38	27145	THC2764040
1461	0.0028362	0.0184	96.55	56.94	1.7	12623	RPS4X	Ribosomal protein S4, X-linked
1462	0.0028428	0.0185	399.43	723.18	0.55	17542	NOTCH3	Notch 3
1463	0.0028487	0.0185	110.43	72.94	1.51	13684	LOC440313	Hypothetical LOC440313
1464	0.0028501	0.0185	1075.84	1577.06	0.68	24084	DHRS4	Dehydrogenase/reductase (SDR family) member 4
1465	0.0028502	0.0185	959.66	1795.54	0.53	4228	LOC375295	Hypothetical LOC375295
1466	0.0028554	0.0185	110.63	63.58	1.74	9124	BX096650
1467	0.0028583	0.0185	100.28	159.11	0.63	10789	CR625008
1468	0.0028625	0.0185	110.79	62.67	1.77	13142	A_24_P366845
1469	0.0028668	0.0185	458.69	232.16	1.98	21683	C3	Complement component 3
1470	0.0028789	0.0186	111.42	226.31	0.49	24182	SCN3B	Sodium channel, voltage-gated, type III, beta
1471	0.0028818	0.0186	235.81	376.08	0.63	6845	ZNF781	Zinc finger protein 781
1472	0.0028823	0.0186	15989.5	10792.6	1.48	8716	C3orf54	Chromosome 3 open reading frame 54
1473	0.002892	0.0187	815.92	1245.95	0.65	23965	PSMB8	Proteasome (prosome, macropain) subunit, beta type, 8 (large multifunctional peptidase 7)
1474	0.002894	0.0187	6086.31	8689.14	0.7	28587	DPP7	Dipeptidyl-peptidase 7
1475	0.0028991	0.0187	538.68	362.76	1.48	1921	PLAGL2	Pleiomorphic adenoma gene-like 2
1476	0.0029062	0.0187	2280.54	3728.96	0.61	5177	SMCR7	Smith-Magenis syndrome chromosome region, candidate 7
1477	0.0029076	0.0187	464.25	1418.86	0.33	12310	BAI1	Brain-specific angiogenesis inhibitor 1
1478	0.0029092	0.0187	1131.66	1662.69	0.68	14096	LLGL2	Lethal giant larvae homolog 2 (Drosophila)
1479	0.0029189	0.0187	73704.2	54604.7	1.35	15657	A_33_P3249002
1480	0.0029209	0.0187	433.1	981.11	0.44	4662	TENC1	Tensin like C1 domain containing phosphatase (tensin 2)
1481	0.0029228	0.0187	3577.25	5561.77	0.64	20164	EVI5L	Ecotropic viral integration site 5-like
1482	0.002923	0.0187	106.8	67.66	1.58	8006	HAP1	Huntingtin-associated protein 1
1483	0.0029236	0.0187	12497.5	8669.63	1.44	16651	LEPREL2	Leprecan-like 2
1484	0.0029269	0.0187	533.97	341.87	1.56	24675	A_33_P3227225
1485	0.0029361	0.0188	958.95	1206.89	0.79	26249	STARD8	StAR-related lipid transfer (START) domain containing 8
1486	0.0029435	0.0188	107.12	204.86	0.52	4227	KLHL22	Kelch-like 22 (Drosophila)
1487	0.0029512	0.0189	431.23	300.98	1.43	33632	ZBTB39	Zinc finger and BTB domain containing 39
1488	0.0029625	0.0189	96363.2	67513.3	1.43	27796	MRPS16	Mitochondrial ribosomal protein S16
1489	0.0029628	0.0189	90.63	61.05	1.48	10210	NARG2	NMDA receptor regulated 2
1490	0.0029877	0.0191	2129.73	3314.89	0.64	30603	KIAA1522	KIAA1522
1491	0.0029939	0.0191	395.72	544.95	0.73	28491	KCTD1	Potassium channel tetramerisation domain containing 1
1492	0.0029974	0.0191	13018.2	16621.7	0.78	5832	QSOX1	Quiescin Q6 sulfhydryl oxidase 1
1493	0.0030031	0.0191	5613.07	3446.31	1.63	21332	AA627135
1494	0.003004	0.0191	1172.1	1563.52	0.75	12129	HDGFRP2	Hepatoma-derived growth factor-related protein 2
1495	0.0030185	0.0192	7894.41	5478.79	1.44	11774	MSL1	Male-specific lethal 1 homolog (Drosophila)
1496	0.0030186	0.0192	1283.24	829.58	1.55	34147	A_33_P3211834
1497	0.0030219	0.0192	216.38	138.35	1.56	23934	NAALADL2
1498	0.0030224	0.0192	140.18	104.7	1.34	3186	HECTD2	HECT domain containing 2
1499	0.0030225	0.0192	414.32	603.58	0.69	23996	LOC81691	Exonuclease NEF-sp
1500	0.0030235	0.0192	474.22	328.16	1.45	5616	CD300E	CD300e molecule
1501	0.0030272	0.0192	1294.18	958.09	1.35	26014	ZNF609
1502	0.0030282	0.0192	180.3	128.64	1.4	25504	ATRNL1	Attractin-like 1
1503	0.0030329	0.0192	196.55	129.01	1.52	26457	RPS6	Ribosomal protein S6
1504	0.003033	0.0192	122.58	71.36	1.72	12325	ADCYAP1R1	Adenylate cyclase activating polypeptide 1 (pituitary) receptor type I
1505	0.0030354	0.0192	1067.58	1563.8	0.68	8413	ZNF627	Zinc finger protein 627
1506	0.003038	0.0192	1424.19	934.26	1.52	26477	SMG1	SMG1 homolog, phosphatidylinositol 3-kinase-related kinase (C. elegans)
1507	0.0030404	0.0192	355.01	519.01	0.68	17535	MLST8	MTOR associated protein, LST8 homolog (S. cerevisiae)
1508	0.003049	0.0192	196.84	143.3	1.37	6565	THC2515810
1509	0.0030524	0.0192	328.77	237.84	1.38	30211	CORT	Cortistatin
1510	0.0030538	0.0192	2970.86	2300.93	1.29	28267	DTWD1	DTW domain containing 1
1511	0.003064	0.0193	1883.47	2509.33	0.75	7142	GNPDA1	Glucosamine-6-phosphate deaminase 1
1512	0.0030699	0.0193	17712.6	10158.1	1.74	2488	MYC	V-myc myelocytomatosis viral oncogene homolog (avian)
1513	0.0030874	0.0194	150.39	106.36	1.41	5319	DB043695
1514	0.0030878	0.0194	149.85	100.46	1.49	9491	LOC440461	SH3 domain containing 20 pseudogene
1515	0.00309	0.0194	151.89	223.02	0.68	17762	IL23A
1516	0.0030943	0.0194	810.72	609.6	1.33	29895	TSPAN15	Tetraspanin 15
1517	0.0031003	0.0194	890.11	1319.2	0.67	21014	LOC400768	Hypothetical LOC400768
1518	0.0031064	0.0194	165.28	122.32	1.35	24556	SLC22A14	Solute carrier family 22, member 14
1519	0.0031121	0.0195	120.19	83.61	1.44	10661	LAIR1	Leukocyte-associated immunoglobulin-like receptor 1
1520	0.003113	0.0195	367.55	2650.05	0.14	16767	GDF15	Growth differentiation factor 15
1521	0.0031248	0.0195	235.01	397.77	0.59	26782	LOC100506105
1522	0.0031264	0.0195	9594.2	14294.2	0.67	18381	LOC729887	Hypothetical protein LOC729887
1523	0.0031275	0.0195	251.86	170.4	1.48	2662	WNT10B	Wingless-type MMTV integration site family, member 10B
1524	0.0031325	0.0195	610.32	410.89	1.49	245	TSPO2	Translocator protein 2
1525	0.0031372	0.0195	603.35	891.47	0.68	19993	C7orf25	Chromosome 7 open reading frame 25
1526	0.0031398	0.0195	3060.25	1610.92	1.9	29899	CDR2L	Cerebellar degeneration-related protein 2-like
1527	0.0031404	0.0195	649.11	876.64	0.74	20196	LOC375190	Hypothetical protein LOC375190
1528	0.0031453	0.0196	52.33	34.13	1.53	21905	C14orf48	Chromosome 14 open reading frame 48
1529	0.0031523	0.0196	618.79	793.12	0.78	23492	ITCH	Itchy E3 ubiquitin protein ligase homolog (mouse)
1530	0.0031524	0.0196	1362	688.53	1.98	17589	ZNF2	Zinc finger protein 2
1531	0.0031533	0.0196	220.98	133.06	1.66	16445	BCORP1	BCL6 corepressor pseudogene 1
1532	0.0031725	0.0197	473.84	634.43	0.75	4242	PPM1M	Protein phosphatase, Mg2+/Mn2+ dependent, 1M
1533	0.0031728	0.0197	1025.86	1419.85	0.72	26801	PAPLN	Papilin, proteoglycan-like sulfated glycoprotein
1534	0.0031756	0.0197	138.8	231.72	0.6	1239	GRAMD1A	GRAM domain containing 1A
1535	0.0031827	0.0197	4025.42	2854.7	1.41	30536	ARMC7	Armadillo repeat containing 7
1536	0.0031843	0.0197	207.23	365.37	0.57	15852	ZC3H6	Zinc finger CCCH-type containing 6
1537	0.0031891	0.0197	337.41	188.78	1.79	17784	LOC100133286	Hypothetical LOC100133286
1538	0.0032008	0.0198	259.39	151.2	1.72	23765	ENST00000445770
1539	0.0032068	0.0198	327.87	204	1.61	32092	KLF1	Kruppel-like factor 1 (erythroid)
1540	0.0032208	0.0199	166.04	259.15	0.64	23160	C6orf211	Chromosome 6 open reading frame 211
1541	0.0032306	0.0199	198.7	107.79	1.84	18084	HYMAI
1542	0.0032329	0.0199	8399.54	5489.27	1.53	22313	A_33_P3407826
1543	0.0032368	0.0199	183.31	255.45	0.72	4938	SYNGR3	Synaptogyrin 3
1544	0.0032407	0.0199	95.09	56.44	1.68	15774	OR10A5	Olfactory receptor, family 10, subfamily A, member 5
1545	0.0032424	0.0199	2424.51	3659.48	0.66	11850	KIAA1731	KIAA1731
1546	0.0032448	0.0199	80.64	125.15	0.64	28217	LOC643719
1547	0.0032448	0.0199	893.44	1698.12	0.53	2935	CAND2	Cullin-associated and neddylation-dissociated 2 (putative)
1548	0.0032469	0.0199	1330.25	964.49	1.38	21645	KCMF1	Potassium channel modulatory factor 1
1549	0.0032491	0.0199	6671.06	4903.81	1.36	26322	POLG2	Polymerase (DNA directed), gamma 2, accessory subunit
1550	0.0032527	0.0199	260.76	172.46	1.51	12378	A_33_P3317761
1551	0.0032546	0.0199	39183.8	27279.9	1.44	1831	GNL3L	Guanine nucleotide binding protein-like 3 (nucleolar)-like
1552	0.0032595	0.02	210.55	139.73	1.51	4124	AGBL4
1553	0.0032624	0.02	3913.2	10534.7	0.37	17955	PHGDH	Phosphoglycerate dehydrogenase
1554	0.003266	0.02	9848.51	14294.6	0.69	21907	PTPRS	Protein tyrosine phosphatase, receptor type, S
1555	0.0032699	0.02	3066.8	4298.21	0.71	28292	TRIM59	Tripartite motif-containing 59
1556	0.0032707	0.02	2122.94	1500.3	1.42	32875	IFNAR1	Interferon (alpha, beta and omega) receptor 1
1557	0.003283	0.02	634.99	848.37	0.75	7277	PXMP4	Peroxisomal membrane protein 4, 24kDa
1558	0.003283	0.02	110.95	74.32	1.49	2926	A_33_P3298771
1559	0.0033011	0.0201	336.33	199.41	1.69	6461	FRMD1	FERM domain containing 1
1560	0.0033059	0.0201	579.38	382.22	1.52	11529	AACSP1	Acetoacetyl-CoA synthetase pseudogene 1
1561	0.0033212	0.0202	39.13	72.9	0.54	2310	HOXD1	Homeobox D1
1562	0.0033212	0.0202	214.95	149.21	1.44	4958	MTSS1L	Metastasis suppressor 1-like
1563	0.0033238	0.0202	659.49	459.95	1.43	14421	SERTAD4	SERTA domain containing 4
1564	0.0033381	0.0203	114.79	165.91	0.69	5149	IQCC	IQ motif containing C
1565	0.0033395	0.0203	816.62	1094.59	0.75	14795	MAVS	Mitochondrial antiviral signaling protein
1566	0.0033401	0.0203	11378.5	14700.8	0.77	18243	CDCA2	Cell division cycle associated 2
1567	0.0033741	0.0205	764.05	1034.86	0.74	464	HERC5	Hect domain and RLD 5
1568	0.003379	0.0205	167.62	109.78	1.53	7753	SLC14A2	Solute carrier family 14 (urea transporter), member 2
1569	0.0033888	0.0205	1087.52	1826.3	0.6	22816	GPRASP2
1570	0.0033923	0.0205	61.43	41.73	1.47	12110	THC2570319
1571	0.0033991	0.0205	195.03	581.47	0.34	3879	DPYSL5	Dihydropyrimidinase-like 5
1572	0.0034043	0.0205	282.2	434.51	0.65	14780	PLCXD1	Phosphatidylinositol-specific phospholipase C, X domain containing 1
1573	0.003405	0.0205	80.14	40.28	1.99	18029	C8orf66
1574	0.0034078	0.0205	408.76	274.09	1.49	20063	THC2688744
1575	0.0034095	0.0205	727.9	992	0.73	33054	ABHD4	Abhydrolase domain containing 4
1576	0.0034101	0.0205	151.86	226.02	0.67	1103	BMP1	Bone morphogenetic protein 1
1577	0.0034112	0.0205	65301.5	47532.4	1.37	25942	A_33_P3415221
1578	0.0034152	0.0205	250.56	173.89	1.44	66	LOC154860	Hypothetical LOC154860
1579	0.0034163	0.0205	221.97	350.23	0.63	26605	FBXO11	F-box protein 11
1580	0.0034176	0.0205	823.14	1198.28	0.69	18384	SLC50A1	Solute carrier family 50 (sugar transporter), member 1
1581	0.00342	0.0205	93.88	51.94	1.81	18672	CD247	CD247 molecule
1582	0.0034205	0.0205	701.35	4524.23	0.16	7980	NEFH	Neurofilament, heavy polypeptide
1583	0.0034207	0.0205	206.32	152.69	1.35	30196	ITGB7	Integrin, beta 7
1584	0.0034253	0.0205	10648	7595.79	1.4	688	A_33_P3347055
1585	0.0034282	0.0206	198781	135206	1.47	3332	LAMA5	Laminin, alpha 5
1586	0.0034326	0.0206	280.63	211.13	1.33	3006	NDUFA10	NADH dehydrogenase (ubiquinone) 1 alpha subcomplex, 10, 42kDa
1587	0.0034434	0.0206	6686.07	9332.36	0.72	30323	RAD51C	RAD51 homolog C (S. cerevisiae)
1588	0.0034454	0.0206	822.77	595.93	1.38	23871	ADRB1	Adrenergic, beta-1-, receptor
1589	0.0034534	0.0207	270.55	120.08	2.25	23352	A_33_P3398196
1590	0.0034631	0.0207	67.83	45.39	1.49	6606	FAIM3	Fas apoptotic inhibitory molecule 3
1591	0.0034771	0.0208	175.32	120.1	1.46	6179	HRH2	Histamine receptor H2
1592	0.0034948	0.0209	886.11	1479	0.6	24413	GAMT	Guanidinoacetate N-methyltransferase
1593	0.003508	0.0209	122.96	79	1.56	4243	FOSB	FBJ murine osteosarcoma viral oncogene homolog B
1594	0.0035115	0.0209	4128.96	3040.95	1.36	18014	TRMT5	TRM5 tRNA methyltransferase 5 homolog (S. cerevisiae)
1595	0.0035163	0.0209	375.29	537.08	0.7	10255	SPTAN1	Spectrin, alpha, non-erythrocytic 1 (alpha-fodrin)
1596	0.0035183	0.0209	1675.47	3162.77	0.53	1527	LHPP	Phospholysine phosphohistidine inorganic pyrophosphate phosphatase
1597	0.0035201	0.0209	113.56	229.17	0.5	3254	MSX1	Msh homeobox 1
1598	0.0035389	0.021	946.56	1301.16	0.73	723	KAT5	K(lysine) acetyltransferase 5
1599	0.0035447	0.0211	8435.6	5764.91	1.46	30697	LINC00265
1600	0.0035558	0.0211	3863.49	5512.46	0.7	17080	MPG	N-methylpurine-DNA glycosylase
1601	0.0035644	0.0212	612.15	408.58	1.5	30987	TTTY14	Testis-specific transcript, Y-linked 14 (non-protein coding)
1602	0.0035693	0.0212	370.87	269.18	1.38	17138	SRSF1	Serine/arginine-rich splicing factor 1
1603	0.0035697	0.0212	105.21	67.2	1.57	29545	RASAL1	RAS protein activator like 1 (GAP1 like)
1604	0.0035753	0.0212	86.86	174.87	0.5	30200	TCF7L1	Transcription factor 7-like 1 (T-cell specific, HMG-box)
1605	0.0035845	0.0212	544.05	936.02	0.58	26651	GOLGB1	Golgin B1
1606	0.003586	0.0212	198.66	147.77	1.34	23989	C5orf27	Chromosome 5 open reading frame 27
1607	0.0035995	0.0213	177.83	259.77	0.68	7350	LRRC6	Leucine rich repeat containing 6
1608	0.0036016	0.0213	262.31	182.93	1.43	12756	ANKRD30BL	Ankyrin repeat domain 30B-like
1609	0.0036075	0.0213	4459.83	6002.17	0.74	32026	WDR45	WD repeat domain 45
1610	0.003612	0.0213	84.96	120.99	0.7	5330	NXT2	Nuclear transport factor 2-like export factor 2
1611	0.0036301	0.0214	1307.06	830.74	1.57	29905	URB2	URB2 ribosome biogenesis 2 homolog (S. cerevisiae)
1612	0.0036617	0.0216	2370.4	3238.61	0.73	4731	UCK1	Uridine-cytidine kinase 1
1613	0.0036699	0.0216	3797.74	2783.09	1.36	23542	USP36	Ubiquitin specific peptidase 36
1614	0.0036707	0.0216	784.44	1170.99	0.67	15667	TP53TG3	TP53 target 3
1615	0.0036714	0.0216	218.25	143.16	1.52	14618	SHROOM1	Shroom family member 1
1616	0.0036727	0.0216	2398.57	3227.47	0.74	19201	LOC648987	Hypothetical LOC648987
1617	0.0036763	0.0216	114.9	80.47	1.43	7979	A_33_P3346538
1618	0.0036766	0.0216	390.48	270.3	1.44	4819	ENST00000456270
1619	0.0036778	0.0216	2995.29	2135.05	1.4	14928	EFNB1	Ephrin-B1
1620	0.0036848	0.0216	250.08	177.33	1.41	3729	MDM2	Mdm2 p53 binding protein homolog (mouse)
1621	0.0036952	0.0217	9113.15	5584.74	1.63	5361	REEP2	Receptor accessory protein 2
1622	0.0037023	0.0217	161.11	240.97	0.67	30502	ENST00000424852
1623	0.0037209	0.0218	88.48	55.92	1.58	20984	OR2AG2	Olfactory receptor, family 2, subfamily AG, member 2
1624	0.0037251	0.0218	20892.7	13793.9	1.51	10142	ENST00000398387
1625	0.0037313	0.0218	2005.68	1189.52	1.69	28414	A_33_P3291329
1626	0.0037401	0.0219	1437.12	2107.19	0.68	24162	MVD	Mevalonate (diphospho) decarboxylase
1627	0.0037442	0.0219	64.01	42.58	1.5	11564	TRIM78P	Tripartite motif-containing 78, pseudogene
1628	0.0037454	0.0219	443.82	325.88	1.36	9586	A_24_P66838
1629	0.003764	0.022	32363.7	25059.3	1.29	16982	ENST00000535261
1630	0.0037692	0.022	502.14	350.51	1.43	25758	A_33_P3378697
1631	0.0037712	0.022	52437.1	32678.7	1.6	7095	AMZ1	Archaelysin family metallopeptidase 1
1632	0.0037796	0.022	12458.2	18195	0.68	6972	ENST00000369161
1633	0.0037825	0.022	1167.52	551.76	2.12	5815	AK097143
1634	0.0037835	0.022	119.71	76.93	1.56	21956	A_33_P3261024
1635	0.0037885	0.022	7367.02	5249.85	1.4	22324	NR2C2AP	Nuclear receptor 2C2-associated protein
1636	0.0037908	0.022	151.17	213.96	0.71	21874	CEP68	Centrosomal protein 68kDa
1637	0.0038011	0.0221	360.63	228.8	1.58	21447	COX11	COX11 cytochrome c oxidase assembly homolog (yeast)
1638	0.00381	0.0221	78.12	48.25	1.62	29932	SPIB	Spi-B transcription factor (Spi-1/PU.1 related)
1639	0.0038276	0.0222	8640.05	5859.25	1.47	7279	MCMBP
1640	0.0038372	0.0222	794.48	615.54	1.29	33148	AIM1
1641	0.0038414	0.0222	89.52	124.04	0.72	3814	MAN1C1	Mannosidase, alpha, class 1C, member 1
1642	0.0038488	0.0223	6878.07	5316.74	1.29	33968	INF2	Inverted formin, FH2 and WH2 domain containing
1643	0.0038523	0.0223	132.01	186.01	0.71	6207	GPR125	G protein-coupled receptor 125
1644	0.0038659	0.0223	163.33	109.16	1.5	25260	RPS6KL1	Ribosomal protein S6 kinase-like 1
1645	0.0038755	0.0224	395.08	242.57	1.63	32836	MAP7D3	MAP7 domain containing 3
1646	0.0038779	0.0224	93.77	136.9	0.68	32117	TMEM45B	Transmembrane protein 45B
1647	0.003881	0.0224	1117.02	1494.52	0.75	28583	NUDT6	Nudix (nucleoside diphosphate linked moiety X)-type motif 6
1648	0.003892	0.0224	371.26	749.94	0.5	25452	PLA2G4C	Phospholipase A2, group IVC (cytosolic, calcium-independent)
1649	0.0038929	0.0224	790.36	1117.49	0.71	2815	TTBK2	Tau tubulin kinase 2
1650	0.0038983	0.0224	750.26	984.26	0.76	30780	AK056419
1651	0.0039201	0.0225	2688.54	4600.51	0.58	1460	BTG1	B-cell translocation gene 1, anti-proliferative
1652	0.0039204	0.0225	2246.73	1514.11	1.48	33403	CYP27C1	Cytochrome P450, family 27, subfamily C, polypeptide 1
1653	0.0039246	0.0225	636.5	424.83	1.5	1412	DOT1L	DOT1-like, histone H3 methyltransferase (S. cerevisiae)
1654	0.0039254	0.0225	488.79	710.27	0.69	2082	TMC6	Transmembrane channel-like 6
1655	0.0039256	0.0225	765.16	521.31	1.47	2894	A_33_P3397433
1656	0.0039276	0.0225	694.65	477.18	1.46	20214	NRSN2	Neurensin 2
1657	0.0039292	0.0225	249.27	400.37	0.62	29961	WDR65	WD repeat domain 65
1658	0.0039443	0.0226	188.04	107.6	1.75	1310	NXPH1	Neurexophilin 1
1659	0.0039511	0.0226	23299.8	16194.2	1.44	2472	EFCAB4A	EF-hand calcium binding domain 4A
1660	0.0039647	0.0227	72.01	44.83	1.61	10662	A_33_P3346333
1661	0.0039648	0.0227	1009.76	1692.99	0.6	2944	FAM115A	Family with sequence similarity 115, member A
1662	0.0039837	0.0228	186.32	129.2	1.44	20262	ANKS1A	Ankyrin repeat and sterile alpha motif domain containing 1A
1663	0.003985	0.0228	238.53	350.33	0.68	27223	MAPK14	Mitogen-activated protein kinase 14
1664	0.0039942	0.0228	11397.8	7776.74	1.47	14230	AK094078
1665	0.0039949	0.0228	503.07	734.33	0.69	21556	AHNAK	AHNAK nucleoprotein
1666	0.0039959	0.0228	67.26	45.36	1.48	29253	A_33_P3213992
1667	0.0039965	0.0228	327.32	470.41	0.7	16355	PRSS16	Protease, serine, 16 (thymus)
1668	0.0039989	0.0228	697.64	327.03	2.13	13072	DCP_22_2
1669	0.0040036	0.0228	154	356.13	0.43	21017	TBC1D16	TBC1 domain family, member 16
1670	0.0040037	0.0228	254	159.2	1.6	30952	PUS7L	Pseudouridylate synthase 7 homolog (S. cerevisiae)-like
1671	0.0040099	0.0228	133.19	262.32	0.51	17986	SHROOM3	Shroom family member 3
1672	0.0040123	0.0228	620.16	1036.82	0.6	10092	TCEA1	Transcription elongation factor A (SII), 1
1673	0.0040145	0.0228	128.33	304.21	0.42	16533	SOX4	SRY (sex determining region Y)-box 4
1674	0.0040161	0.0228	4034.38	5381.83	0.75	26190	CTSA	Cathepsin A
1675	0.0040175	0.0228	2331.31	1574.63	1.48	30177	ATP10B	ATPase, class V, type 10B
1676	0.004021	0.0228	1523.35	4638.62	0.33	6262	TMEM173	Transmembrane protein 173
1677	0.0040248	0.0228	294.98	195.92	1.51	30316	LOC151009	Hypothetical LOC151009
1678	0.0040297	0.0228	149.67	226.01	0.66	20694	ATXN1	Ataxin 1
1679	0.0040431	0.0229	5671.52	7698.98	0.74	15056	CST3	Cystatin C
1680	0.0040442	0.0229	116.12	73.52	1.58	20872	THC2478738
1681	0.0040553	0.0229	179.3	266.89	0.67	10992	LOC400657	Hypothetical LOC400657
1682	0.0040786	0.023	1228.76	1727.8	0.71	6068	FGGY	FGGY carbohydrate kinase domain containing
1683	0.004083	0.023	193271	137789	1.4	31934	A_33_P3328619
1684	0.0040839	0.023	1083.2	691.96	1.57	22765	PRLHR	Prolactin releasing hormone receptor
1685	0.0040878	0.0231	1015.17	1413.83	0.72	3770	KIF4A	Kinesin family member 4A
1686	0.0040987	0.0231	24238.5	16729.3	1.45	19278	DNAJA1P5
1687	0.0041044	0.0231	890.25	418.85	2.13	12043	DCP_22_0
1688	0.0041078	0.0231	76.25	51.33	1.49	9372	LOC339807	Hypothetical LOC339807
1689	0.0041186	0.0232	711.61	1020.16	0.7	18390	CR604707
1690	0.0041196	0.0232	607.63	446.35	1.36	21728	LOC100127888	Hypothetical LOC100127888
1691	0.0041287	0.0232	1305.33	800.11	1.63	1814	SPOCK2	Sparc/osteonectin, cwcv and kazal-like domains proteoglycan (testican) 2
1692	0.0041314	0.0232	5594.16	7804.85	0.72	5016	PSAP	Prosaposin
1693	0.0041319	0.0232	244.4	326.97	0.75	11456	TOP3B	Topoisomerase (DNA) III beta
1694	0.0041359	0.0232	732.52	527.07	1.39	17581	A_33_P3341731
1695	0.0041415	0.0232	70.06	105.58	0.66	2658	PHACTR1	Phosphatase and actin regulator 1
1696	0.0041481	0.0232	302.23	430.04	0.7	4809	TP53I13	Tumor protein p53 inducible protein 13
1697	0.0041488	0.0232	496.94	677.26	0.73	26815	IRF9	Interferon regulatory factor 9
1698	0.0041588	0.0233	4959.18	3366.5	1.47	9028	LOC541471
1699	0.0041589	0.0233	1368.24	2128.73	0.64	32145	LRRC56	Leucine rich repeat containing 56
1700	0.0041719	0.0233	375.45	265.06	1.42	10491	PRSS53	Protease, serine, 53
1701	0.0041811	0.0234	373.5	479.53	0.78	18241	HOMEZ	Homeobox and leucine zipper encoding
1702	0.0041835	0.0234	63.65	46.22	1.38	17288	LOC100130579	Hypothetical LOC100130579
1703	0.0041888	0.0234	521.4	829	0.63	24832	RPS29	Ribosomal protein S29
1704	0.0041931	0.0234	4702.27	6535.6	0.72	23096	PPAP2C	Phosphatidic acid phosphatase type 2C
1705	0.0042121	0.0235	463.25	305.76	1.52	19444	ANKRD36B	Ankyrin repeat domain 36B
1706	0.0042206	0.0235	349.78	229.76	1.52	32422	DDRGK1	DDRGK domain containing 1
1707	0.0042216	0.0235	97.16	56.82	1.71	30139	A_33_P3413997
1708	0.004223	0.0235	6657.82	5057.81	1.32	114	HSBP1	Heat shock factor binding protein 1
1709	0.0042285	0.0235	593.29	804.6	0.74	28266	FLNC	Filamin C, gamma
1710	0.0042286	0.0235	51.97	37.76	1.38	24873	IGSF3	Immunoglobulin superfamily, member 3
1711	0.0042302	0.0235	18208.9	25612.9	0.71	1633	HLA-J	Major histocompatibility complex, class I, J (pseudogene)
1712	0.0042333	0.0235	181.26	127.75	1.42	7629	A_33_P3245133
1713	0.0042384	0.0235	4890.42	6541.79	0.75	12400	CLIP3	CAP-GLY domain containing linker protein 3
1714	0.0042444	0.0235	66.6	136.07	0.49	21288	LOC286071	Hypothetical protein LOC286071
1715	0.004246	0.0235	116.62	46.68	2.5	11631	ESRRB	Estrogen-related receptor beta
1716	0.0042526	0.0235	6041.17	4346.06	1.39	9225	NP1252193
1717	0.00426	0.0236	1018.48	763.13	1.33	368	COL16A1	Collagen, type XVI, alpha 1
1718	0.0042604	0.0236	532.68	713.1	0.75	24696	ZDHHC13	Zinc finger, DHHC-type containing 13
1719	0.0042646	0.0236	64.64	99.77	0.65	3466	NRN1L	Neuritin 1-like
1720	0.0042649	0.0236	4806.25	3399.6	1.41	24355	TFE3	Transcription factor binding to IGHM enhancer 3
1721	0.0042685	0.0236	941.47	670.84	1.4	20025	NNAT	Neuronatin
1722	0.0042743	0.0236	198.59	133.47	1.49	8799	THC2668129
1723	0.0042824	0.0236	685.99	1021.43	0.67	15910	LRRC42	Leucine rich repeat containing 42
1724	0.0043045	0.0237	626.81	429.3	1.46	11707	AGBL3	ATP/GTP binding protein-like 3
1725	0.0043059	0.0237	1187.52	886.73	1.34	18147	RPGR	Retinitis pigmentosa GTPase regulator
1726	0.0043147	0.0238	238.16	304.71	0.78	11135	HAPLN3	Hyaluronan and proteoglycan link protein 3
1727	0.0043227	0.0238	67.3	47.15	1.43	27981	LOC100272216	Hypothetical LOC100272216
1728	0.0043232	0.0238	1038.8	1521.53	0.68	12234	RBKS	Ribokinase
1729	0.004328	0.0238	376.91	727.52	0.52	7477	FBXO32	F-box protein 32
1730	0.0043399	0.0238	572.42	424.02	1.35	22226	CDC42SE1	CDC42 small effector 1
1731	0.0043463	0.0239	2342.87	3029.26	0.77	7154	PLK1	Polo-like kinase 1
1732	0.0043547	0.0239	2352.17	3406.52	0.69	11567	A_33_P3319502
1733	0.0043667	0.0239	125.9	87.78	1.43	23394	CASS4	Cas scaffolding protein family member 4
1734	0.0043689	0.0239	1369.23	881.08	1.55	3981	LPHN1	Latrophilin 1
1735	0.0043779	0.024	69.18	41.56	1.66	27185	A_33_P3363254
1736	0.0043836	0.024	1399.75	1923.8	0.73	10429	WDFY1	WD repeat and FYVE domain containing 1
1737	0.0043948	0.024	386.17	262.38	1.47	2157	SLC1A1	Solute carrier family 1 (neuronal/epithelial high affinity glutamate transporter, system Xag), member 1
1738	0.0043948	0.024	96.66	139.48	0.69	33180	PLCD3	Phospholipase C, delta 3
1739	0.0043975	0.024	69.25	103.3	0.67	28426	KLHL12	Kelch-like 12 (Drosophila)
1740	0.0044021	0.024	134.33	97.02	1.38	4236	KRTAP10-2
1741	0.004404	0.024	52.63	139.11	0.38	4935	C3orf71	Chromosome 3 open reading frame 71
1742	0.0044127	0.0241	769.16	1078.39	0.71	17249	HOOK2	Hook homolog 2 (Drosophila)
1743	0.0044219	0.0241	169.9	120.49	1.41	31637	ENST00000356374
1744	0.0044305	0.0241	66.82	90.4	0.74	23822	B3GNT9	UDP-GlcNAc:betaGal beta-1,3-N-acetylglucosaminyltransferase 9
1745	0.0044311	0.0241	127.16	181.18	0.7	12879	KIF21B	Kinesin family member 21B
1746	0.0044531	0.0242	65.31	45.3	1.44	14975	LOC90246	Hypothetical LOC90246
1747	0.0044564	0.0242	82.64	56.32	1.47	20199	CAPN13	Calpain 13
1748	0.0044693	0.0243	365.65	515.58	0.71	12620	ZNF439	Zinc finger protein 439
1749	0.0044726	0.0243	652.68	910.44	0.72	5281	SMARCD3	SWI/SNF related, matrix associated, actin dependent regulator of chromatin, subfamily d, member 3
1750	0.0044772	0.0243	1077.37	1684.58	0.64	16650	C7orf41	Chromosome 7 open reading frame 41
1751	0.0044794	0.0243	360.47	254.75	1.42	829	A_33_P3278303
1752	0.0044813	0.0243	665.24	402.1	1.65	70	WDR93	WD repeat domain 93
1753	0.0044815	0.0243	582.75	878.01	0.66	19803	KREMEN1	Kringle containing transmembrane protein 1
1754	0.0044871	0.0243	70.19	102.86	0.68	22243	DKFZP434I0714	Hypothetical protein DKFZP434I0714
1755	0.0044881	0.0243	1428.63	1054.86	1.35	20035	LOC388692
1756	0.0044918	0.0243	74.58	42.39	1.76	17810	OR1D2	Olfactory receptor, family 1, subfamily D, member 2
1757	0.0045007	0.0243	1623.11	1165.28	1.39	7280	C11orf41	Chromosome 11 open reading frame 41
1758	0.0045023	0.0243	871.69	600.25	1.45	14186	A_33_P3309849
1759	0.0045027	0.0243	798.08	394.76	2.02	4542	NPPA	Natriuretic peptide A
1760	0.0045071	0.0243	101.82	57.01	1.79	4445	VPS53	Vacuolar protein sorting 53 homolog (S. cerevisiae)
1761	0.0045125	0.0243	588.05	1026.68	0.57	29241	CCNL2	Cyclin L2
1762	0.0045154	0.0243	6322.44	8680.45	0.73	30298	YIF1B	Yip1 interacting factor homolog B (S. cerevisiae)
1763	0.0045167	0.0243	236.09	182.42	1.29	20841	KRTAP4-8	Keratin associated protein 4-8
1764	0.0045168	0.0243	165.81	237.69	0.7	27451	ATP2B1	ATPase, Ca++ transporting, plasma membrane 1
1765	0.0045301	0.0244	322.23	506.14	0.64	3196	LMO7	LIM domain 7
1766	0.0045312	0.0244	896.39	600.2	1.49	31385	C9orf153	Chromosome 9 open reading frame 153
1767	0.0045457	0.0244	95.18	139.45	0.68	18028	ANK1	Ankyrin 1, erythrocytic
1768	0.0045476	0.0244	14595.7	10836.8	1.35	33795	IMP3	IMP3, U3 small nucleolar ribonucleoprotein, homolog (yeast)
1769	0.004557	0.0245	336796	231656	1.45	1441	LOC100132247
1770	0.0045583	0.0245	106009	73933.6	1.43	30252	ELAC2	ElaC homolog 2 (E. coli)
1771	0.004564	0.0245	75.6	43.54	1.74	3881	CD3E	CD3e molecule, epsilon (CD3-TCR complex)
1772	0.0045649	0.0245	60.14	35.39	1.7	11785	UMODL1	Uromodulin-like 1
1773	0.0045654	0.0245	7031.46	5130.39	1.37	8947	RNMTL1	RNA methyltransferase like 1
1774	0.0045692	0.0245	1257.84	1858.6	0.68	1223	DDX24	DEAD (Asp-Glu-Ala-Asp) box polypeptide 24
1775	0.0045699	0.0245	1103.31	730.39	1.51	22210	SLC25A16	Solute carrier family 25 (mitochondrial carrier; Graves disease autoantigen), member 16
1776	0.0045722	0.0245	1397.87	1907.85	0.73	30280	AKIRIN2	Akirin 2
1777	0.0045727	0.0245	41489.8	26766	1.55	20228	BMP8B	Bone morphogenetic protein 8b
1778	0.0045819	0.0245	539.99	843.48	0.64	7907	LOC149351	Hypothetical protein LOC149351
1779	0.0045822	0.0245	338.08	455.8	0.74	26863	MSH5	MutS homolog 5 (E. coli)
1780	0.0045891	0.0245	631.05	961.79	0.66	12711	CA11	Carbonic anhydrase XI
1781	0.0045923	0.0245	171469	129993	1.32	616	RPS26
1782	0.004596	0.0245	1043.84	595.86	1.75	25298	RBM10	RNA binding motif protein 10
1783	0.0046044	0.0245	606.8	941.44	0.64	33273	GPR160	G protein-coupled receptor 160
1784	0.0046316	0.0247	318.82	132.54	2.41	4600	LOC100129940	Hypothetical LOC100129940
1785	0.004633	0.0247	135.88	81.46	1.67	23043	NCCRP1	Non-specific cytotoxic cell receptor protein 1 homolog (zebrafish)
1786	0.0046393	0.0247	2011.07	2784.44	0.72	32491	LOC729678	Hypothetical LOC729678
1787	0.0046421	0.0247	103.82	175.98	0.59	29779	DYNC1I1	Dynein, cytoplasmic 1, intermediate chain 1
1788	0.0046438	0.0247	6088.88	9352.55	0.65	26109	YPEL5	Yippee-like 5 (Drosophila)
1789	0.0046443	0.0247	568.39	902.5	0.63	8143	ADAT1	Adenosine deaminase, tRNA-specific 1
1790	0.0046454	0.0247	2368.95	3458.57	0.68	18043	SUMF1	Sulfatase modifying factor 1
1791	0.0046513	0.0247	334.74	163.44	2.05	29688	LOC400743	Hypothetical LOC400743
1792	0.0046553	0.0247	210.59	388.56	0.54	7623	IRF5	Interferon regulatory factor 5
1793	0.0046587	0.0247	403.06	197.34	2.04	8182	SNORA81	Small nucleolar RNA, H/ACA box 81
1794	0.0046652	0.0247	114.72	183.3	0.63	5518	EIF2AK2	Eukaryotic translation initiation factor 2-alpha kinase 2
1795	0.004669	0.0247	381.54	568.55	0.67	29077	GOLGA2P5
1796	0.0046788	0.0248	2750.6	4019.85	0.68	9775	NUDT7	Nudix (nucleoside diphosphate linked moiety X)-type motif 7
1797	0.0046916	0.0248	121.18	53.29	2.27	14998	A_33_P3407941
1798	0.0046943	0.0248	66783.2	43440.9	1.54	6540	VHL	Von Hippel-Lindau tumor suppressor
1799	0.0047061	0.0249	711.93	494.44	1.44	26279	LOC100134240
1800	0.0047142	0.0249	115.47	75.03	1.54	16613	SGK494	Uncharacterized serine/threonine-protein kinase SgK494
1801	0.0047234	0.0249	7721.65	5969.29	1.29	13214	GTF2H2D
1802	0.0047243	0.0249	863.79	1264.27	0.68	8706	HCST	Hematopoietic cell signal transducer
1803	0.0047248	0.0249	183.19	130.44	1.4	21974	CALY	Calcyon neuron-specific vesicular protein
1804	0.0047274	0.0249	369	503.15	0.73	15966	RRP7A	Ribosomal RNA processing 7 homolog A (S. cerevisiae)
1805	0.0047327	0.0249	4508.57	3201.01	1.41	23429	RBFA	Ribosome binding factor A (putative)
1806	0.0047341	0.0249	2539.43	1868.78	1.36	33996	WDR43	WD repeat domain 43
1807	0.0047382	0.0249	503.27	1532.38	0.33	12553	FLJ43315	Asparagine synthetase pseudogene
1808	0.0047476	0.025	104271	68783.9	1.52	10146	TM4SF1	Transmembrane 4 L six family member 1
1809	0.0047599	0.025	234.05	130.9	1.79	31295	BCL2L15	BCL2-like 15
1810	0.0047767	0.0251	163.23	281.86	0.58	7529	ENTPD8	Ectonucleoside triphosphate diphosphohydrolase 8
1811	0.0047835	0.0251	149.33	97.43	1.53	21345	A_33_P3210969
1812	0.0047875	0.0251	403.06	549.34	0.73	11354	RECK	Reversion-inducing-cysteine-rich protein with kazal motifs
1813	0.0048113	0.0252	567	417.33	1.36	6723	GNRHR2
1814	0.004822	0.0253	1368.63	1944.65	0.7	17308	CGNL1	Cingulin-like 1
1815	0.0048336	0.0253	88.34	65.34	1.35	6177	EFCAB4B	EF-hand calcium binding domain 4B
1816	0.0048349	0.0253	1073.76	727.82	1.48	16140	PPP1R1C	Protein phosphatase 1, regulatory (inhibitor) subunit 1C
1817	0.0048455	0.0253	132.03	238.4	0.55	28894	SLC2A11	Solute carrier family 2 (facilitated glucose transporter), member 11
1818	0.0048507	0.0254	1021.67	1594.4	0.64	21313	MME	Membrane metallo-endopeptidase
1819	0.0048571	0.0254	103.35	75.67	1.37	33476	ANO7	Anoctamin 7
1820	0.0048649	0.0254	12085.1	8380.14	1.44	32410	ETF1	Eukaryotic translation termination factor 1
1821	0.0048679	0.0254	59353.4	45253.2	1.31	534	A_24_P49597
1822	0.0048697	0.0254	13025.6	10032.2	1.3	33318	THC2580099
1823	0.0048746	0.0254	551.29	400.43	1.38	16678	LOC440297
1824	0.0048761	0.0254	2048.54	2966.41	0.69	28209	PKP3	Plakophilin 3
1825	0.0048783	0.0254	435.22	584.81	0.74	24229	ATG13	ATG13 autophagy related 13 homolog (S. cerevisiae)
1826	0.0048803	0.0254	457.86	681.86	0.67	1253	USP27X	Ubiquitin specific peptidase 27, X-linked
1827	0.0048989	0.0255	492.07	891.18	0.55	276	CAP1	CAP, adenylate cyclase-associated protein 1 (yeast)
1828	0.0049002	0.0255	4594.86	2821.47	1.63	20663	PSD	Pleckstrin and Sec7 domain containing
1829	0.0049081	0.0255	712.78	1004.59	0.71	1384	DDB2	Damage-specific DNA binding protein 2, 48kDa
1830	0.0049159	0.0255	119.87	153.16	0.78	14311	ARHGEF18	Rho/Rac guanine nucleotide exchange factor (GEF) 18
1831	0.0049165	0.0255	126.44	89.57	1.41	17995	GPAM	Glycerol-3-phosphate acyltransferase, mitochondrial
1832	0.0049208	0.0255	3547.81	5073.32	0.7	5500	ARL6IP1	ADP-ribosylation factor-like 6 interacting protein 1
1833	0.0049264	0.0255	191.37	312.47	0.61	5811	TCF7	Transcription factor 7 (T-cell specific, HMG-box)
1834	0.0049266	0.0255	291.45	213.5	1.37	17464	QRSL1	Glutaminyl-tRNA synthase (glutamine-hydrolyzing)-like 1
1835	0.0049283	0.0255	358.77	494.1	0.73	31650	TBCEL	Tubulin folding cofactor E-like
1836	0.0049285	0.0255	162.9	85.96	1.9	4605	A_33_P3310512
1837	0.0049296	0.0255	6494.7	3251.63	2	29597	ZNF713	Zinc finger protein 713
1838	0.0049419	0.0255	2081.92	3030.37	0.69	9604	FHL2	Four and a half LIM domains 2
1839	0.0049486	0.0256	60.85	42.65	1.43	4229	OR7C2	Olfactory receptor, family 7, subfamily C, member 2
1840	0.0049628	0.0256	371.52	255.7	1.45	18239	SREK1IP1	SREK1-interacting protein 1
1841	0.004979	0.0257	11378.5	7813.71	1.46	24823	THC2572360
1842	0.0049797	0.0257	273.24	377.66	0.72	18621	MPPE1	Metallophosphoesterase 1
1843	0.0049818	0.0257	167.98	248.03	0.68	27026	C12orf48	Chromosome 12 open reading frame 48
1844	0.0049821	0.0257	4189.41	6167.29	0.68	13823	NAT14
1845	0.0049925	0.0257	55.77	31.78	1.76	13086	OR5AS1	Olfactory receptor, family 5, subfamily AS, member 1
