# Supplementary material for: RAD9 deficiency enhances radiation induced bystander DNA damage and transcriptomal response
Source: Radiat Oncol. 2014 Sep 18;9:206. doi: 10.1186/1748-717X-9-206 (PMC4261775; doi:10.1186/1748-717X-9-206)
Supplement: Supplementary file 4 — Additional file 4: Class comparison of genes differentially expressed in H1299 shRAD9 cells 4 hours after direct irradiation (corresponding to bystander positive). (XLS 358 KB) [file 13014_2014_1171_MOESM4_ESM.xls]

## Sheet: Sheet1
Additional File 4. Genes responding to direct irradiation (DBP) 1Gy a particles in H1299shRAD9 cells
	Parametric p-value	FDR	Geometric mean of intensities DBP/CTL	UniqueID	Symbol	Name
1	7e-07	0.00428	0.49	29757	BORA
2	9e-07	0.00428	0.45	6233	CCNF	Cyclin F
3	3.2e-06	0.0076	0.57	17605	AURKA	Aurora kinase A
4	3.3e-06	0.0076	0.56	18243	CDCA2	Cell division cycle associated 2
5	4.6e-06	0.0076	0.54	29353	CDKN2C
6	5.4e-06	0.0076	0.38	32731	PIF1	PIF1 5'-to-3' DNA helicase homolog (S. cerevisiae)
7	5.6e-06	0.0076	0.49	4866	FAM83D	Family with sequence similarity 83, member D
8	6.4e-06	0.0076	0.56	32319	CDCA8	Cell division cycle associated 8
9	9.3e-06	0.00838	0.48	8577	PSRC1	Proline/serine-rich coiled-coil 1
10	9.4e-06	0.00838	0.56	4681	AURKAPS1
11	9.7e-06	0.00838	0.53	29078	APOLD1	Apolipoprotein L domain containing 1
12	1.32e-05	0.0105	0.57	23842	CHRNA10	Cholinergic receptor, nicotinic, alpha 10
13	1.68e-05	0.0117	0.49	26639	LOC100652917
14	1.73e-05	0.0117	0.54	10112	HJURP	Holliday junction recognition protein
15	1.91e-05	0.0121	0.62	15220	CKAP2
16	2.34e-05	0.0125	1.58	13553	C20orf94	Chromosome 20 open reading frame 94
17	2.34e-05	0.0125	0.63	4926	ID3	Inhibitor of DNA binding 3, dominant negative helix-loop-helix protein
18	2.46e-05	0.0125	2.23	13080	SMC1A	Structural maintenance of chromosomes 1A
19	2.5e-05	0.0125	0.53	20981	CENPA	Centromere protein A
20	3.09e-05	0.014	0.61	30027	LSM3	LSM3 homolog, U6 small nuclear RNA associated (S. cerevisiae)
21	3.26e-05	0.014	0.55	17936	PRO2852	Hypothetical protein PRO2852
22	3.38e-05	0.014	0.64	3138	KIF20A	Kinesin family member 20A
23	3.46e-05	0.014	0.57	28401	NEURL1B	Neuralized homolog 1B (Drosophila)
24	3.65e-05	0.014	0.63	33992	DNMT3B
25	3.69e-05	0.014	0.63	170	CENPE	Centromere protein E, 312kDa
26	4.59e-05	0.0168	0.45	17393	TROAP	Trophinin associated protein (tastin)
27	4.87e-05	0.0171	0.62	12727	GAS2L3	Growth arrest-specific 2 like 3
28	5.15e-05	0.0175	1.54	29036	EHBP1	EH domain binding protein 1
29	6.29e-05	0.0191	0.67	7927	PCF11	PCF11, cleavage and polyadenylation factor subunit, homolog (S. cerevisiae)
30	6.48e-05	0.0191	0.68	33577	KIFC1	Kinesin family member C1
31	6.52e-05	0.0191	1.7	30573	PHF6	PHD finger protein 6
32	6.89e-05	0.0191	0.69	29654	SNX1	Sorting nexin 1
33	6.9e-05	0.0191	0.68	26249	STARD8	StAR-related lipid transfer (START) domain containing 8
34	7.1e-05	0.0191	0.69	1391	IFIT1	Interferon-induced protein with tetratricopeptide repeats 1
35	7.25e-05	0.0191	0.66	9767	KIF14	Kinesin family member 14
36	7.43e-05	0.0191	6.81	21260	FBXW12	F-box and WD repeat domain containing 12
37	7.45e-05	0.0191	0.69	29979	WEE1	WEE1 homolog (S. pombe)
38	7.81e-05	0.0195	1.53	21825	DDX52	DEAD (Asp-Glu-Ala-Asp) box polypeptide 52
39	8.06e-05	0.0196	0.66	28583	NUDT6	Nudix (nucleoside diphosphate linked moiety X)-type motif 6
40	8.74e-05	0.0196	1.72	31184	HUWE1	HECT, UBA and WWE domain containing 1
41	8.98e-05	0.0196	0.64	8276	LOC100133299	GALI1870
42	9.17e-05	0.0196	1.61	22265	DCAF8	DDB1 and CUL4 associated factor 8
43	9.29e-05	0.0196	0.52	9845	LAG3	Lymphocyte-activation gene 3
44	9.37e-05	0.0196	0.41	14546	A_33_P3404221
45	9.58e-05	0.0196	0.69	12312	KIF23	Kinesin family member 23
46	9.67e-05	0.0196	1.48	29326	PIK3CG	Phosphoinositide-3-kinase, catalytic, gamma polypeptide
47	9.77e-05	0.0196	0.54	31104	DKFZP586B0319
48	9.88e-05	0.0196	0.7	5874	MTL5	Metallothionein-like 5, testis-specific (tesmin)
49	0.0001082	0.0208	1.5	32789	ZDHHC21
50	0.0001153	0.0208	1.52	17860	TYW1	TRNA-yW synthesizing protein 1 homolog (S. cerevisiae)
51	0.0001163	0.0208	0.64	17995	GPAM	Glycerol-3-phosphate acyltransferase, mitochondrial
52	0.0001164	0.0208	1.85	11741	DDX10	DEAD (Asp-Glu-Ala-Asp) box polypeptide 10
53	0.0001195	0.0208	1.51	9120	PALLD	Palladin, cytoskeletal associated protein
54	0.0001218	0.0208	1.56	4276	CBX1	Chromobox homolog 1
55	0.000124	0.0208	0.69	15010	GSTM2	Glutathione S-transferase mu 2 (muscle)
56	0.0001245	0.0208	0.68	19428	FAM100B	Family with sequence similarity 100, member B
57	0.0001253	0.0208	1.46	25379	OSGIN1	Oxidative stress induced growth inhibitor 1
58	0.000127	0.0208	0.66	11914	NCAPG	Non-SMC condensin I complex, subunit G
59	0.0001292	0.0208	1.61	24150	DNAJC21	DnaJ (Hsp40) homolog, subfamily C, member 21
60	0.0001336	0.0209	1.41	20423	GEMIN5	Gem (nuclear organelle) associated protein 5
61	0.0001352	0.0209	0.67	25410	SIGLEC16	Sialic acid binding Ig-like lectin 16 (gene/pseudogene)
62	0.0001363	0.0209	1.56	6468	TET2	Tet oncogene family member 2
63	0.0001437	0.0217	0.7	18234	ASPM	Asp (abnormal spindle) homolog, microcephaly associated (Drosophila)
64	0.0001512	0.0224	0.69	28292	TRIM59	Tripartite motif-containing 59
65	0.0001534	0.0224	0.67	6812	FAM72D	Family with sequence similarity 72, member D
66	0.0001576	0.0227	1.72	3556	ANKRD11	Ankyrin repeat domain 11
67	0.0001614	0.0228	1.64	4222	EIF3C	Eukaryotic translation initiation factor 3, subunit C
68	0.0001647	0.0228	0.62	20019	C9orf100	Chromosome 9 open reading frame 100
69	0.0001698	0.0228	1.47	9445	ALG11	Asparagine-linked glycosylation 11, alpha-1,2-mannosyltransferase homolog (yeast)
70	0.0001716	0.0228	0.61	27256	FAM110A	Family with sequence similarity 110, member A
71	0.0001719	0.0228	0.65	33341	EBLN2	Endogenous Borna-like N element-2
72	0.0001742	0.0228	1.66	30050	PARP1	Poly (ADP-ribose) polymerase 1
73	0.0001748	0.0228	1.43	20483	NEK1	NIMA (never in mitosis gene a)-related kinase 1
74	0.0001932	0.0248	1.52	31257	SLC8A1
75	0.0002002	0.0254	0.66	24358	LOC146795	Hypothetical protein LOC146795
76	0.0002085	0.0261	1.35	23066	PARP14	Poly (ADP-ribose) polymerase family, member 14
77	0.0002192	0.0268	1.43	6271	RELB	V-rel reticuloendotheliosis viral oncogene homolog B
78	0.0002204	0.0268	0.59	363	ARHGAP33	Rho GTPase activating protein 33
79	0.0002293	0.0276	0.72	5221	SMAD3	SMAD family member 3
80	0.0002339	0.0278	0.73	33789	MIS18BP1
81	0.0002441	0.0286	0.66	10720	SGOL2	Shugoshin-like 2 (S. pombe)
82	0.0002514	0.0291	1.53	33080	ABL2	V-abl Abelson murine leukemia viral oncogene homolog 2
83	0.0002559	0.0293	0.66	17363	EIF5	Eukaryotic translation initiation factor 5
84	0.0002593	0.0293	1.75	33608	CDK11B	Cyclin-dependent kinase 11B
85	0.0002657	0.0297	0.71	26770	HYLS1	Hydrolethalus syndrome 1
86	0.0002735	0.0302	0.63	5953	METTL21A
87	0.0002805	0.0303	1.46	25201	AFF4	AF4/FMR2 family, member 4
88	0.0002826	0.0303	1.48	21481	PCK2	Phosphoenolpyruvate carboxykinase 2 (mitochondrial)
89	0.0002837	0.0303	1.42	33152	DDX55	DEAD (Asp-Glu-Ala-Asp) box polypeptide 55
90	0.0002889	0.0305	1.36	32466	PARD3	Par-3 partitioning defective 3 homolog (C. elegans)
91	0.0002959	0.0309	0.66	21853	ENST00000359193
92	0.0003043	0.0313	0.7	5500	ARL6IP1	ADP-ribosylation factor-like 6 interacting protein 1
93	0.0003081	0.0313	0.71	12325	ADCYAP1R1	Adenylate cyclase activating polypeptide 1 (pituitary) receptor type I
94	0.0003096	0.0313	0.64	21902	LEAP2	Liver expressed antimicrobial peptide 2
95	0.0003153	0.0314	0.72	14810	SERHL2	Serine hydrolase-like 2
96	0.0003196	0.0314	1.46	10068	LOC100132352
97	0.0003215	0.0314	1.59	15007	GPATCH1	G patch domain containing 1
98	0.0003272	0.0314	1.61	9907	ANKRD32	Ankyrin repeat domain 32
99	0.0003305	0.0314	0.74	4648	LOC728903
100	0.000332	0.0314	0.65	7154	PLK1	Polo-like kinase 1
101	0.000334	0.0314	1.44	1924	USP10	Ubiquitin specific peptidase 10
102	0.0003418	0.0318	1.31	3719	TBL1Y	Transducin (beta)-like 1, Y-linked
103	0.0003462	0.0319	0.66	11525	FLJ44342	Hypothetical LOC645460
104	0.0003522	0.0322	1.61	25415	KCNMA1	Potassium large conductance calcium-activated channel, subfamily M, alpha member 1
105	0.0003653	0.0329	1.44	10093	THOC2	THO complex 2
106	0.0003686	0.0329	0.63	10223	STRA6	Stimulated by retinoic acid gene 6 homolog (mouse)
107	0.0003713	0.0329	1.42	32203	HSP90AB2P	Heat shock protein 90kDa alpha (cytosolic), class B member 2 (pseudogene)
108	0.0003797	0.0329	0.71	15331	KIF18A	Kinesin family member 18A
109	0.0003846	0.0329	0.62	25104	SUN2	Sad1 and UNC84 domain containing 2
110	0.0003846	0.0329	0.69	5827	RACGAP1	Rac GTPase activating protein 1
111	0.0003847	0.0329	0.74	27469	MXD3	MAX dimerization protein 3
112	0.0003892	0.033	0.71	27029	BNC2
113	0.000408	0.034	0.71	16247	CDKN2D	Cyclin-dependent kinase inhibitor 2D (p19, inhibits CDK4)
114	0.0004083	0.034	0.62	19619	UCN2	Urocortin 2
115	0.0004194	0.0347	0.72	22226	CDC42SE1	CDC42 small effector 1
116	0.0004265	0.0348	1.6	31079	MLLT4	Myeloid/lymphoid or mixed-lineage leukemia (trithorax homolog, Drosophila); translocated to, 4
117	0.0004299	0.0348	0.68	24641	EXPH5	Exophilin 5
118	0.0004326	0.0348	0.75	30702	FAM166A	Family with sequence similarity 166, member A
119	0.0004423	0.0348	0.61	9882	RPA4	Replication protein A4, 30kDa
120	0.0004439	0.0348	1.34	27569	CR594811
121	0.0004553	0.0348	0.68	547	LOC145694	Hypothetical LOC145694
122	0.0004553	0.0348	1.54	20840	ZNF469	Zinc finger protein 469
123	0.0004631	0.0348	0.72	8974	SKA3	Spindle and kinetochore associated complex subunit 3
124	0.0004668	0.0348	0.71	25447	AY927536
125	0.0004668	0.0348	0.72	6851	ND1
126	0.0004669	0.0348	1.37	16332	KCTD20	Potassium channel tetramerisation domain containing 20
127	0.0004678	0.0348	0.72	31916	BRD8	Bromodomain containing 8
128	0.0004684	0.0348	1.36	17346	PGF	Placental growth factor
129	0.0004763	0.0351	0.67	19551	FAM95B1	Family with sequence similarity 95, member B1
130	0.0004854	0.0355	0.74	15345	C7orf53	Chromosome 7 open reading frame 53
131	0.0004926	0.0357	1.59	10092	TCEA1	Transcription elongation factor A (SII), 1
132	0.0004957	0.0357	1.46	1974	ASNS	Asparagine synthetase (glutamine-hydrolyzing)
133	0.0005199	0.0365	0.72	8604	ZEB1-AS1
134	0.0005201	0.0365	0.65	23568	CD14	CD14 molecule
135	0.0005207	0.0365	0.6	12823	THAP3	THAP domain containing, apoptosis associated protein 3
136	0.0005256	0.0365	1.31	25325	HIST1H1E	Histone cluster 1, H1e
137	0.0005263	0.0365	1.54	16962	C9orf102	Chromosome 9 open reading frame 102
138	0.0005409	0.0372	1.8	31791	ADM2	Adrenomedullin 2
139	0.0005494	0.0374	0.6	29091	BC015643
140	0.0005514	0.0374	0.76	21880	DEPDC1	DEP domain containing 1
141	0.0005564	0.0375	0.67	21940	CCNG2	Cyclin G2
142	0.0005813	0.0387	0.7	33036	MKI67
143	0.0005871	0.0387	1.37	280	ZNF451
144	0.0005883	0.0387	1.47	276	CAP1	CAP, adenylate cyclase-associated protein 1 (yeast)
145	0.0005949	0.0387	1.5	29827	CDC40	Cell division cycle 40 homolog (S. cerevisiae)
146	0.0005999	0.0387	1.42	16087	PTN	Pleiotrophin
147	0.000601	0.0387	1.4	15997	RIOK1	RIO kinase 1 (yeast)
148	0.0006032	0.0387	1.4	27225	ZCCHC17	Zinc finger, CCHC domain containing 17
149	0.0006061	0.0387	1.31	29906	HIST1H1B	Histone cluster 1, H1b
150	0.0006166	0.0391	0.67	7517	ID2	Inhibitor of DNA binding 2, dominant negative helix-loop-helix protein
151	0.00063	0.0395	1.66	23491	HSP90AA2	Heat shock protein 90kDa alpha (cytosolic), class A member 2
152	0.0006363	0.0395	1.45	13305	FGFR1	Fibroblast growth factor receptor 1
153	0.0006366	0.0395	1.41	31283	IL6ST
154	0.000645	0.0398	0.77	18383	TPTE2P6
155	0.0006567	0.0402	0.75	898	APLN	Apelin
156	0.0006602	0.0402	0.74	30018	IRS1	Insulin receptor substrate 1
157	0.000668	0.0402	1.39	5046	PGM5P2
158	0.0006691	0.0402	0.73	9570	RTKN2	Rhotekin 2
159	0.000672	0.0402	1.33	7082	FAM161B	Family with sequence similarity 161, member B
160	0.000696	0.0412	1.66	2829	ADD1	Adducin 1 (alpha)
161	0.0007067	0.0412	1.35	18238	ATF7IP	Activating transcription factor 7 interacting protein
162	0.0007101	0.0412	0.7	586	POU3F2	POU class 3 homeobox 2
163	0.0007142	0.0412	1.6	28439	DCBLD1	Discoidin, CUB and LCCL domain containing 1
164	0.0007158	0.0412	1.42	20443	MMP14	Matrix metallopeptidase 14 (membrane-inserted)
165	0.0007163	0.0412	0.79	33836	HAUS5	HAUS augmin-like complex, subunit 5
166	0.0007196	0.0412	0.77	18285	C15orf23	Chromosome 15 open reading frame 23
167	0.000729	0.0415	1.76	19100	MBTD1	Mbt domain containing 1
168	0.0007349	0.0416	1.36	23187	PLEKHG5	Pleckstrin homology domain containing, family G (with RhoGef domain) member 5
169	0.0007398	0.0416	1.38	21262	CCDC41	Coiled-coil domain containing 41
170	0.0007615	0.0426	1.62	32599	FAM161A	Family with sequence similarity 161, member A
171	0.0007753	0.0426	1.31	1629	OPLAH	5-oxoprolinase (ATP-hydrolysing)
172	0.0007805	0.0426	0.69	9250	ZNRD1-AS1	ZNRD1 antisense RNA 1 (non-protein coding)
173	0.0007808	0.0426	1.39	21833	PPFIBP1	PTPRF interacting protein, binding protein 1 (liprin beta 1)
174	0.000785	0.0426	1.38	18291	TXLNG	Taxilin gamma
175	0.0008063	0.0426	2.19	29737	DHDH	Dihydrodiol dehydrogenase (dimeric)
176	0.0008086	0.0426	1.51	2382	THC2537731
177	0.0008143	0.0426	1.42	7831	LPGAT1	Lysophosphatidylglycerol acyltransferase 1
178	0.0008177	0.0426	1.75	24534	SYT1	Synaptotagmin I
179	0.0008198	0.0426	0.72	19426	LOC100134259	Similar to hCG1987718
180	0.0008224	0.0426	1.39	2295	KLF4	Kruppel-like factor 4 (gut)
181	0.0008229	0.0426	0.74	25424	A_32_P48615
182	0.000825	0.0426	1.57	19941	ANKRD13A	Ankyrin repeat domain 13A
183	0.0008309	0.0426	0.7	14296	LOC255177	Hypothetical protein LOC255177
184	0.0008365	0.0426	1.51	29744	KCNQ5	Potassium voltage-gated channel, KQT-like subfamily, member 5
185	0.0008377	0.0426	1.29	12213	TFAM	Transcription factor A, mitochondrial
186	0.0008378	0.0426	1.34	25171	DNM1L	Dynamin 1-like
187	0.000839	0.0426	0.74	22391	OTUD3	OTU domain containing 3
188	0.0008521	0.0431	1.42	28354	FGD4	FYVE, RhoGEF and PH domain containing 4
189	0.0008743	0.0439	0.71	3624	C16orf55	Chromosome 16 open reading frame 55
190	0.0008773	0.0439	3.62	6149	VNN2	Vanin 2
191	0.0008921	0.0444	1.53	24369	DIAPH3	Diaphanous homolog 3 (Drosophila)
192	0.0009027	0.0445	1.53	32461	ASCC3	Activating signal cointegrator 1 complex subunit 3
193	0.0009031	0.0445	1.5	2979	FAM190B	Family with sequence similarity 190, member B
194	0.0009111	0.0446	1.3	1183	CHD9
195	0.0009227	0.045	1.59	31215	BTD	Biotinidase
196	0.0009368	0.045	1.64	33041	USP16	Ubiquitin specific peptidase 16
197	0.0009376	0.045	0.74	19398	ARHGAP11A	Rho GTPase activating protein 11A
198	0.0009377	0.045	0.67	26752	ST8SIA4	ST8 alpha-N-acetyl-neuraminide alpha-2,8-sialyltransferase 4
199	0.0009491	0.0451	1.76	23094	HOXA6	Homeobox A6
200	0.0009518	0.0451	1.38	22215	DLG1	Discs, large homolog 1 (Drosophila)
201	0.0009538	0.0451	0.77	6848	CEP152
202	0.0009579	0.0451	0.78	23632	RPL27A	Ribosomal protein L27a
203	0.0009755	0.0457	0.69	3713	ARL14	ADP-ribosylation factor-like 14
204	0.0009867	0.0457	0.74	2878	CDC25C	Cell division cycle 25 homolog C (S. pombe)
205	0.0009942	0.0457	0.77	24730	C12orf76	Chromosome 12 open reading frame 76
206	0.0009952	0.0457	1.53	19367	OTX1	Orthodenticle homeobox 1
207	0.0009969	0.0457	0.61	31487	HOXB5	Homeobox B5
208	0.0010013	0.0457	1.48	11873	DYNC1LI2	Dynein, cytoplasmic 1, light intermediate chain 2
209	0.0010117	0.046	0.78	30579	ZNF789	Zinc finger protein 789
210	0.0010233	0.0461	1.43	4700	SRSF11	Serine/arginine-rich splicing factor 11
211	0.0010243	0.0461	0.71	16300	GTSE1
212	0.001037	0.0465	1.25	31715	ATHL1	ATH1, acid trehalase-like 1 (yeast)
213	0.0010475	0.0466	0.72	24517	AF264629
214	0.0010488	0.0466	1.44	12897	ATP8B2	ATPase, class I, type 8B, member 2
215	0.0010601	0.0469	0.8	472	SP2	Sp2 transcription factor
216	0.0010698	0.0471	1.38	20858	CALB2	Calbindin 2
217	0.0010937	0.0479	0.73	6647	CCDC99	Coiled-coil domain containing 99
218	0.0010992	0.0479	1.59	31553	ZBED1
219	0.0011076	0.0481	0.72	4737	MESDC1	Mesoderm development candidate 1
220	0.0011379	0.0491	2.01	12507	PALM3	Paralemmin 3
221	0.0011424	0.0491	1.42	12348	BRWD1	Bromodomain and WD repeat domain containing 1
222	0.0011492	0.0492	1.38	32800	C6orf174	Chromosome 6 open reading frame 174
223	0.001157	0.0493	0.62	19999	C15orf2	Chromosome 15 open reading frame 2
224	0.0011694	0.0496	1.34	26094	SF3B1	Splicing factor 3b, subunit 1, 155kDa
225	0.0011897	0.0502	0.75	1941	BX538057
226	0.0011969	0.0503	0.79	8977	PDGFRL	Platelet-derived growth factor receptor-like
227	0.0012058	0.0503	0.68	5961	FBXO43	F-box protein 43
228	0.0012081	0.0503	1.39	2857	JDP2	Jun dimerization protein 2
229	0.0012209	0.0505	1.48	5696	MLL3	Myeloid/lymphoid or mixed-lineage leukemia 3
230	0.0012267	0.0505	0.76	28828	NDC80	NDC80 homolog, kinetochore complex component (S. cerevisiae)
231	0.0012287	0.0505	0.64	4362	SCARNA16
232	0.0012371	0.0507	1.33	19083	PRR11	Proline rich 11
233	0.001248	0.0509	1.37	22689	SYNE2	Spectrin repeat containing, nuclear envelope 2
234	0.0012544	0.0509	3.01	11812	CHAC1	ChaC, cation transport regulator homolog 1 (E. coli)
235	0.0012583	0.0509	0.67	5623	FOXD4	Forkhead box D4
236	0.0012818	0.0516	1.32	11999	QPCTL	Glutaminyl-peptide cyclotransferase-like
237	0.0012967	0.052	1.62	31604	SNX18	Sorting nexin 18
238	0.0013098	0.0521	1.27	3133	EML4	Echinoderm microtubule associated protein like 4
239	0.0013117	0.0521	1.29	630	OSBPL2	Oxysterol binding protein-like 2
240	0.0013166	0.0521	0.77	4412	GPX8	Glutathione peroxidase 8 (putative)
241	0.0013203	0.0521	0.68	2020	INCENP	Inner centromere protein antigens 135/155kDa
242	0.001341	0.0527	1.33	8646	RAB12	RAB12, member RAS oncogene family
243	0.0013478	0.0527	0.64	19113	A_32_P212802
244	0.0013586	0.0529	0.7	21632	TREX1
245	0.0013659	0.053	1.85	5584	COQ5	Coenzyme Q5 homolog, methyltransferase (S. cerevisiae)
246	0.0013802	0.0532	1.32	19128	TCF25	Transcription factor 25 (basic helix-loop-helix)
247	0.001383	0.0532	1.59	30200	TCF7L1	Transcription factor 7-like 1 (T-cell specific, HMG-box)
248	0.0013888	0.0532	1.54	7839	KCTD3	Potassium channel tetramerisation domain containing 3
249	0.0013933	0.0532	0.75	8994	CYCS
250	0.0013986	0.0532	0.75	4475	AF132973
251	0.0014114	0.0533	0.75	24679	TPTE	Transmembrane phosphatase with tensin homology
252	0.001419	0.0533	1.3	16501	SLC35E1	Solute carrier family 35, member E1
253	0.001424	0.0533	1.49	6066	ENST00000492160
254	0.0014295	0.0533	0.57	8182	SNORA81	Small nucleolar RNA, H/ACA box 81
255	0.0014297	0.0533	0.77	31179	COX19	COX19 cytochrome c oxidase assembly homolog (S. cerevisiae)
256	0.0014572	0.0541	1.51	27218	RAB3B	RAB3B, member RAS oncogene family
257	0.0014667	0.0541	0.62	30721	ENST00000546413
258	0.0014686	0.0541	1.43	32412	CCDC47	Coiled-coil domain containing 47
259	0.0014822	0.0543	1.57	13130	LARS	Leucyl-tRNA synthetase
260	0.0014847	0.0543	1.55	11561	RALBP1	RalA binding protein 1
261	0.0014957	0.0545	0.73	32729	LEKR1	Leucine, glutamate and lysine rich 1
262	0.0015065	0.0545	1.33	5761	CEP128
263	0.0015085	0.0545	0.69	3376	RPL23AP32	Ribosomal protein L23a pseudogene 32
264	0.0015217	0.0548	1.26	5744	ZNF326	Zinc finger protein 326
265	0.0015598	0.0559	0.63	17747	GNRH1	Gonadotropin-releasing hormone 1 (luteinizing-releasing hormone)
266	0.0015975	0.0568	1.4	15527	C13orf15	Chromosome 13 open reading frame 15
267	0.001604	0.0568	1.29	24373	NAV1	Neuron navigator 1
268	0.0016047	0.0568	0.79	26209	FURIN	Furin (paired basic amino acid cleaving enzyme)
269	0.0016125	0.0568	1.38	14867	ZNF643	Zinc finger protein 643
270	0.0016159	0.0568	0.7	26550	PPHLN1	Periphilin 1
271	0.0016211	0.0568	0.66	34062	C1orf96	Chromosome 1 open reading frame 96
272	0.0016246	0.0568	1.5	5518	EIF2AK2	Eukaryotic translation initiation factor 2-alpha kinase 2
273	0.001651	0.0575	1.32	28640	SFSWAP	Splicing factor, suppressor of white-apricot homolog (Drosophila)
274	0.0016903	0.0586	1.44	12687	USP42	Ubiquitin specific peptidase 42
275	0.0016979	0.0586	1.31	13354	CCDC75	Coiled-coil domain containing 75
276	0.0017022	0.0586	0.77	28326	FAM72A	Family with sequence similarity 72, member A
277	0.0017316	0.0592	1.91	29039	ENST00000331828
278	0.0017443	0.0592	1.25	24464	CCNK	Cyclin K
279	0.0017469	0.0592	0.68	22570	MYLK2	Myosin light chain kinase 2
280	0.0017525	0.0592	0.76	22677	SERPINB9	Serpin peptidase inhibitor, clade B (ovalbumin), member 9
281	0.0017603	0.0592	0.7	1075	FAM193B	Family with sequence similarity 193, member B
282	0.0017607	0.0592	0.76	9549	ING5	Inhibitor of growth family, member 5
283	0.0017618	0.0592	1.34	30862	CXorf38	Chromosome X open reading frame 38
284	0.0017693	0.0592	0.73	1909	CCNA1	Cyclin A1
285	0.0017785	0.0593	0.77	8851	UBE3B	Ubiquitin protein ligase E3B
286	0.001787	0.0593	1.52	26892	CTNNAL1	Catenin (cadherin-associated protein), alpha-like 1
287	0.0017913	0.0593	0.75	16442	ZNRF1	Zinc and ring finger 1
288	0.0018346	0.0603	1.38	16267	YIPF5	Yip1 domain family, member 5
289	0.0018391	0.0603	0.75	7336	POLH	Polymerase (DNA directed), eta
290	0.0018411	0.0603	1.32	1253	USP27X	Ubiquitin specific peptidase 27, X-linked
291	0.001875	0.0611	0.72	1512	DEPDC1B	DEP domain containing 1B
292	0.0018768	0.0611	0.81	17546	KPNA1	Karyopherin alpha 1 (importin alpha 5)
293	0.001887	0.0612	0.79	30518	PRSS23	Protease, serine, 23
294	0.0018988	0.0614	1.3	24092	KLF7	Kruppel-like factor 7 (ubiquitous)
295	0.0019064	0.0614	1.27	13389	METTL2B	Methyltransferase like 2B
296	0.0019544	0.0627	1.42	21656	SDAD1	SDA1 domain containing 1
297	0.0020101	0.0642	0.79	6615	KRT80	Keratin 80
298	0.0020163	0.0642	0.82	27031	DNAJB5	DnaJ (Hsp40) homolog, subfamily B, member 5
299	0.002021	0.0642	0.69	12942	AK091251
300	0.0020257	0.0642	1.48	33201	PAPOLA	Poly(A) polymerase alpha
301	0.0020605	0.0649	0.61	13063	CYTB
302	0.0020626	0.0649	1.35	24797	PTAR1	Protein prenyltransferase alpha subunit repeat containing 1
303	0.0020711	0.0649	0.78	21633	H2BFM	H2B histone family, member M
304	0.0020805	0.0649	1.34	29323	UGGT1	UDP-glucose glycoprotein glucosyltransferase 1
305	0.0020991	0.0649	1.4	2906	LARP7	La ribonucleoprotein domain family, member 7
306	0.0021014	0.0649	1.42	5114	GAPVD1	GTPase activating protein and VPS9 domains 1
307	0.0021025	0.0649	1.23	5041	BRD3
308	0.0021025	0.0649	1.62	2944	FAM115A	Family with sequence similarity 115, member A
309	0.0021099	0.0649	1.28	5628	CAMK2D	Calcium/calmodulin-dependent protein kinase II delta
310	0.0021342	0.0653	0.65	21683	C3	Complement component 3
311	0.0021373	0.0653	1.53	6807	SEPT7L	Septin 7-like
312	0.0021571	0.0654	1.39	25825	BLZF1	Basic leucine zipper nuclear factor 1
313	0.0021604	0.0654	1.49	1388	CEP350	Centrosomal protein 350kDa
314	0.0021632	0.0654	0.67	7470	LINC00338
315	0.002169	0.0654	0.72	6731	LOC728705	Hypothetical protein LOC728705
316	0.0021857	0.0657	1.53	11520	ZEB1	Zinc finger E-box binding homeobox 1
317	0.0022129	0.0663	0.79	26021	LOC645195	Hypothetical LOC645195
318	0.0022254	0.0665	0.71	13195	AMY1C
319	0.0022592	0.0673	1.27	10567	FTL
320	0.0022718	0.0675	0.65	31163	RNU1-5
321	0.002301	0.0681	0.78	21303	BC012174
322	0.0023246	0.0683	0.62	9009	ND2
323	0.0023316	0.0683	0.8	3426	A_33_P3372090
324	0.0023464	0.0683	0.72	26710	ENST00000391684
325	0.0023523	0.0683	1.32	31873	DSEL	Dermatan sulfate epimerase-like
326	0.0023607	0.0683	1.38	3918	YBX1	Y box binding protein 1
327	0.0023654	0.0683	0.75	22051	AKIRIN2-AS1
328	0.0023661	0.0683	1.21	6246	BBX	Bobby sox homolog (Drosophila)
329	0.0023673	0.0683	0.78	21990	SLC45A3	Solute carrier family 45, member 3
330	0.0023705	0.0683	1.34	28005	ZNF525	Zinc finger protein 525
331	0.0023885	0.0685	1.48	3390	ZNF518A	Zinc finger protein 518A
332	0.0023947	0.0685	1.35	10863	GTF2A1
333	0.0023994	0.0685	0.74	1996	ENST00000399967
334	0.002421	0.0687	1.58	13012	AK093443
335	0.0024236	0.0687	1.41	29232	P2RY1	Purinergic receptor P2Y, G-protein coupled, 1
336	0.0024284	0.0687	0.81	26585	BDH1	3-hydroxybutyrate dehydrogenase, type 1
337	0.0024428	0.0689	0.71	4752	BCL9L	B-cell CLL/lymphoma 9-like
338	0.0024552	0.069	0.74	33403	CYP27C1	Cytochrome P450, family 27, subfamily C, polypeptide 1
339	0.0024869	0.0697	0.82	13905	TTC33	Tetratricopeptide repeat domain 33
340	0.00251	0.0701	1.28	185	SLC40A1	Solute carrier family 40 (iron-regulated transporter), member 1
341	0.0025215	0.0703	0.5	13958	TLX3	T-cell leukemia homeobox 3
342	0.0025563	0.0706	1.3	7137	C6orf106	Chromosome 6 open reading frame 106
343	0.0025637	0.0706	1.5	11802	PSIP1	PC4 and SFRS1 interacting protein 1
344	0.0025669	0.0706	0.75	7088	BC035135
345	0.0025787	0.0706	0.78	17577	KIF20B	Kinesin family member 20B
346	0.0025821	0.0706	1.26	2156	C1orf35	Chromosome 1 open reading frame 35
347	0.002587	0.0706	0.67	9851	A_33_P3374903
348	0.00259	0.0706	0.78	8558	CLEC4A	C-type lectin domain family 4, member A
349	0.0025923	0.0706	1.43	21850	TXNRD1	Thioredoxin reductase 1
350	0.0026091	0.0707	1.66	15208	IMMT	Inner membrane protein, mitochondrial
351	0.0026154	0.0707	0.78	7238	EME1	Essential meiotic endonuclease 1 homolog 1 (S. pombe)
352	0.0026193	0.0707	1.25	29077	GOLGA2P5
353	0.0026262	0.0707	1.29	13164	TPR	Translocated promoter region (to activated MET oncogene)
354	0.0026376	0.0708	1.28	31318	C10orf58
355	0.0026633	0.0712	0.79	33501	AVP	Arginine vasopressin
356	0.0026676	0.0712	1.38	16402	SPTLC2	Serine palmitoyltransferase, long chain base subunit 2
357	0.0026973	0.0717	1.46	33518	AKAP9	A kinase (PRKA) anchor protein (yotiao) 9
358	0.0027008	0.0717	0.82	24581	SERF2	Small EDRK-rich factor 2
359	0.0027326	0.0723	0.56	4600	LOC100129940	Hypothetical LOC100129940
360	0.002742	0.0723	0.81	30177	ATP10B	ATPase, class V, type 10B
361	0.0027494	0.0723	1.52	13768	C1orf114	Chromosome 1 open reading frame 114
362	0.0027526	0.0723	0.73	4024	EPS15	Epidermal growth factor receptor pathway substrate 15
363	0.0027771	0.0725	1.3	5585	C15orf38	Chromosome 15 open reading frame 38
364	0.0027828	0.0725	1.29	21757	ANP32C	Acidic (leucine-rich) nuclear phosphoprotein 32 family, member C
365	0.0027857	0.0725	0.79	12835	TTLL5	Tubulin tyrosine ligase-like family, member 5
366	0.0028006	0.0725	0.77	26699	ENST00000374945
367	0.0028059	0.0725	0.71	21736	C10orf140	Chromosome 10 open reading frame 140
368	0.0028201	0.0725	1.28	18941	SRGAP1
369	0.002834	0.0725	1.39	27634	MIER1	Mesoderm induction early response 1 homolog (Xenopus laevis)
370	0.0028424	0.0725	0.78	9306	LOC100133091	Hypothetical LOC100133091
371	0.0028477	0.0725	1.26	20054	THC2624074
372	0.0028506	0.0725	1.45	18882	PRPF38B	PRP38 pre-mRNA processing factor 38 (yeast) domain containing B
373	0.0028556	0.0725	0.79	13700	SERTAD3	SERTA domain containing 3
374	0.0028575	0.0725	0.73	30791	LYG1	Lysozyme G-like 1
375	0.0028618	0.0725	1.38	15121	ANKRD12	Ankyrin repeat domain 12
376	0.0028967	0.0731	0.67	23316	ENST00000522356
377	0.0029018	0.0731	1.29	25483	ZKSCAN1	Zinc finger with KRAB and SCAN domains 1
378	0.0029155	0.0733	0.77	1880	TMEM19	Transmembrane protein 19
379	0.0029445	0.0734	1.2	13900	INPP4B	Inositol polyphosphate-4-phosphatase, type II, 105kDa
380	0.0029449	0.0734	1.22	16873	ATP7A	ATPase, Cu++ transporting, alpha polypeptide
381	0.0029464	0.0734	1.45	1191	MMP1	Matrix metallopeptidase 1 (interstitial collagenase)
382	0.0029595	0.0734	1.26	21744	UTP23	UTP23, small subunit (SSU) processome component, homolog (yeast)
383	0.0029669	0.0734	1.41	15306	KIAA1033	KIAA1033
384	0.0029704	0.0734	1.28	16547	AKIRIN1	Akirin 1
385	0.0029758	0.0734	1.33	8533	SCN3A	Sodium channel, voltage-gated, type III, alpha subunit
386	0.0029906	0.0734	0.56	7837	RNU12	RNA, U12 small nuclear
387	0.0029941	0.0734	0.82	3130	UHRF1	Ubiquitin-like with PHD and ring finger domains 1
388	0.0030051	0.0734	0.82	32399	ARHGAP19	Rho GTPase activating protein 19
389	0.0030063	0.0734	1.26	8165	A_33_P3292218
390	0.0030779	0.075	1.41	18392	KIF13B	Kinesin family member 13B
391	0.0030936	0.0752	1.38	18178	STYK1	Serine/threonine/tyrosine kinase 1
392	0.00312	0.0755	0.68	32915	DGCR14
393	0.0031236	0.0755	1.23	28128	FAM27E3	Family with sequence similarity 27, member E3
394	0.0031558	0.0758	1.41	31578	KIAA1826	KIAA1826
395	0.003158	0.0758	0.65	4723	ATF6B
396	0.0031649	0.0758	0.8	12108	APOL1	Apolipoprotein L, 1
397	0.0031659	0.0758	0.8	13000	PIP5K1C	Phosphatidylinositol-4-phosphate 5-kinase, type I, gamma
398	0.0032004	0.0764	0.81	2540	BCL2L1	BCL2-like 1
399	0.0032159	0.0766	1.44	6150	XRCC2	X-ray repair complementing defective repair in Chinese hamster cells 2
400	0.0032294	0.0766	0.77	10341	ENST00000420509
401	0.0032345	0.0766	0.78	8608	PDCD4	Programmed cell death 4 (neoplastic transformation inhibitor)
402	0.0032553	0.0769	1.35	21468	OPA1	Optic atrophy 1 (autosomal dominant)
403	0.0032595	0.0769	0.77	6602	SP9	Sp9 transcription factor homolog (mouse)
404	0.0032908	0.0774	1.51	25694	TRIB3	Tribbles homolog 3 (Drosophila)
405	0.0033081	0.0775	1.21	23331	KLC3	Kinesin light chain 3
406	0.003325	0.0775	0.62	10161	ENST00000500944
407	0.0033288	0.0775	1.31	14301	UBE2Z	Ubiquitin-conjugating enzyme E2Z
408	0.0033302	0.0775	1.21	33752	TMEM209	Transmembrane protein 209
409	0.0033466	0.0775	1.31	11859	NAPG	N-ethylmaleimide-sensitive factor attachment protein, gamma
410	0.0033525	0.0775	0.76	21117	RASSF1	Ras association (RalGDS/AF-6) domain family member 1
411	0.0033533	0.0775	0.75	6852	TXNDC3	Thioredoxin domain containing 3 (spermatozoa)
412	0.0033659	0.0775	0.84	32447	H2AFB2	H2A histone family, member B2
413	0.0033698	0.0775	0.77	18042	LOC645967
414	0.0034039	0.0781	1.4	25128	MYBL1	V-myb myeloblastosis viral oncogene homolog (avian)-like 1
415	0.00342	0.0783	1.31	451	A_33_P3284584
416	0.0034362	0.0785	0.8	19006	ZNF165	Zinc finger protein 165
417	0.0034585	0.0788	1.4	27766	ELF1	E74-like factor 1 (ets domain transcription factor)
418	0.0034902	0.0792	0.79	34043	IFI6
419	0.0035211	0.0792	0.8	10037	FAM26D	Family with sequence similarity 26, member D
420	0.0035211	0.0792	1.29	8117	PDCD7	Programmed cell death 7
421	0.0035242	0.0792	0.59	28493	PLAC8L1	PLAC8-like 1
422	0.0035265	0.0792	0.74	9602	CBFA2T2	Core-binding factor, runt domain, alpha subunit 2; translocated to, 2
423	0.0035364	0.0792	0.8	1666	C1orf229	Chromosome 1 open reading frame 229
424	0.0035418	0.0792	1.43	9582	THC2537477
425	0.0035558	0.0792	0.61	11407	BRWD1-IT2
426	0.0035578	0.0792	0.74	11806	A_33_P3417305
427	0.0035594	0.0792	0.69	18976	FLJ45513
428	0.003574	0.0793	1.43	16797	LIMS1
429	0.0036462	0.0808	0.69	30784	LOC100130557	Hypothetical LOC100130557
430	0.0036896	0.0815	0.77	30103	PGAP1	Post-GPI attachment to proteins 1
431	0.0037285	0.0817	0.81	19640	POC5	POC5 centriolar protein homolog (Chlamydomonas)
432	0.003735	0.0817	0.69	21062	ENST00000321800
433	0.0037367	0.0817	0.74	1130	NDE1	NudE nuclear distribution gene E homolog 1 (A. nidulans)
434	0.0037389	0.0817	0.68	32368	NAA35	N(alpha)-acetyltransferase 35, NatC auxiliary subunit
435	0.0037409	0.0817	0.81	1158	ANKRD10	Ankyrin repeat domain 10
436	0.0037509	0.0817	1.3	9992	STK4	Serine/threonine kinase 4
437	0.0037637	0.0818	0.73	27406	BC021857
438	0.0037705	0.0818	1.44	8560	HNRNPA2B1	Heterogeneous nuclear ribonucleoprotein A2/B1
439	0.0037898	0.082	0.75	12723	DIEXF
440	0.0038181	0.0825	1.4	26651	GOLGB1	Golgin B1
441	0.0038303	0.0825	1.44	34075	LONRF1	LON peptidase N-terminal domain and ring finger 1
442	0.0038477	0.0827	0.57	23703	SNORA33	Small nucleolar RNA, H/ACA box 33
443	0.003856	0.0827	0.75	4406	A_33_P3227703
444	0.0038956	0.0834	0.84	21547	LPCAT2	Lysophosphatidylcholine acyltransferase 2
445	0.0039269	0.0839	0.8	16159	THC2591158
446	0.0039599	0.0842	1.25	23245	KIF1B	Kinesin family member 1B
447	0.0039685	0.0842	0.8	28202	ATP2A2	ATPase, Ca++ transporting, cardiac muscle, slow twitch 2
448	0.0039785	0.0842	1.23	29494	IFIT3	Interferon-induced protein with tetratricopeptide repeats 3
449	0.003988	0.0842	0.67	5898	NAIP	NLR family, apoptosis inhibitory protein
450	0.0039882	0.0842	1.29	32512	PTTG1IP	Pituitary tumor-transforming 1 interacting protein
451	0.0040125	0.0845	1.3	12018	ADRA1B	Adrenergic, alpha-1B-, receptor
452	0.0040261	0.0845	1.32	27451	ATP2B1	ATPase, Ca++ transporting, plasma membrane 1
453	0.0040482	0.0845	0.82	26809	TMEM138	Transmembrane protein 138
454	0.0040524	0.0845	0.78	4072	LOC100506123
455	0.0040597	0.0845	0.75	31315	IPO9	Importin 9
456	0.0040638	0.0845	0.76	34069	MGAT5B	Mannosyl (alpha-1,6-)-glycoprotein beta-1,6-N-acetyl-glucosaminyltransferase, isozyme B
457	0.0040662	0.0845	0.76	22129	T53825
458	0.0040975	0.085	1.47	5330	NXT2	Nuclear transport factor 2-like export factor 2
459	0.0041142	0.0851	1.29	26182	RNF157	Ring finger protein 157
460	0.0041185	0.0851	1.22	8084	FAM120A	Family with sequence similarity 120A
461	0.0041294	0.0851	1.43	5865	GUCY1A3	Guanylate cyclase 1, soluble, alpha 3
462	0.0041468	0.0853	0.57	8735	THC2548537
463	0.0041836	0.0857	0.81	29982	A_33_P3273732
464	0.0041858	0.0857	0.67	31933	ND4
465	0.0042222	0.086	0.81	4483	ACACB	Acetyl-CoA carboxylase beta
466	0.004238	0.086	0.8	27869	PGM2L1	Phosphoglucomutase 2-like 1
467	0.0042392	0.086	0.66	32169	ZMYND8
468	0.0042426	0.086	0.74	5539	G2E3	G2/M-phase specific E3 ubiquitin protein ligase
469	0.0042459	0.086	1.34	18591	CLSPN	Claspin
470	0.004252	0.086	0.79	5404	LOC157562
471	0.0043082	0.0862	1.39	13500	TRIM38	Tripartite motif-containing 38
472	0.0043116	0.0862	1.36	26348	CDV3	CDV3 homolog (mouse)
473	0.0043162	0.0862	0.83	3757	CDKN1B	Cyclin-dependent kinase inhibitor 1B (p27, Kip1)
474	0.00432	0.0862	0.76	11753	LOC100134285
475	0.0043236	0.0862	1.21	5398	EXOC7	Exocyst complex component 7
476	0.0043252	0.0862	1.53	17964	TAF3
477	0.004328	0.0862	0.64	9072	SNORD3B-1
478	0.0043355	0.0862	0.72	28658	LOC401242	Hypothetical LOC401242
479	0.0043481	0.0862	1.21	22493	CLIP4	CAP-GLY domain containing linker protein family, member 4
480	0.0043576	0.0862	0.77	19213	SPI1	Spleen focus forming virus (SFFV) proviral integration oncogene spi1
481	0.0043657	0.0862	1.21	19807	CBS	Cystathionine-beta-synthase
482	0.0043977	0.0864	0.77	8088	LOC100652805
483	0.0043999	0.0864	1.53	13688	UBAP2L	Ubiquitin associated protein 2-like
484	0.0044028	0.0864	0.84	19854	SLC4A8	Solute carrier family 4, sodium bicarbonate cotransporter, member 8
485	0.0044732	0.0876	0.71	3858	A_33_P3260455
486	0.0045283	0.0884	0.8	13744	CFP	Complement factor properdin
487	0.0045306	0.0884	0.66	15621	THC2633659
488	0.0045653	0.0889	1.36	10416	DLST	Dihydrolipoamide S-succinyltransferase (E2 component of 2-oxo-glutarate complex)
489	0.0046079	0.0892	0.78	7303	SHH	Sonic hedgehog
490	0.0046092	0.0892	1.36	10818	CARS	Cysteinyl-tRNA synthetase
491	0.0046157	0.0892	0.62	20295	ENST00000448102
492	0.0046163	0.0892	0.79	21763	EPHA10	EPH receptor A10
493	0.004631	0.0892	1.23	20725	CPT2	Carnitine palmitoyltransferase 2
494	0.0046489	0.0892	1.88	16358	ZNF480	Zinc finger protein 480
495	0.0046544	0.0892	0.67	10097	KIAA0485	Hypothetical LOC57235
496	0.004658	0.0892	1.66	12488	STAG2	Stromal antigen 2
497	0.0046806	0.0895	0.75	10870	LOC100129034	Hypothetical LOC100129034
498	0.0046928	0.0895	0.8	13074	N6AMT1	N-6 adenine-specific DNA methyltransferase 1 (putative)
499	0.0047021	0.0895	1.21	9565	SLC41A2	Solute carrier family 41, member 2
500	0.004707	0.0895	0.81	4693	TMEM151B	Transmembrane protein 151B
501	0.0047295	0.0897	0.79	25790	THC2665222
502	0.0047586	0.0901	0.77	12195	STK17B	Serine/threonine kinase 17b
503	0.0047741	0.0902	1.2	1717	LOC100506710	Hypothetical LOC100506710
504	0.004814	0.0908	1.23	32493	MFSD9	Major facilitator superfamily domain containing 9
505	0.0048379	0.0909	0.77	17016	LOC100216546
506	0.0048404	0.0909	1.32	25737	PTPN11	Protein tyrosine phosphatase, non-receptor type 11
507	0.0048877	0.0916	2.49	795	DAB1	Disabled homolog 1 (Drosophila)
508	0.0049401	0.0922	1.39	16003	AK131345
509	0.0049402	0.0922	1.35	22815	WWP2	WW domain containing E3 ubiquitin protein ligase 2
510	0.0049628	0.0925	0.7	27683	CRYGS	Crystallin, gamma S
511	0.0049775	0.0926	0.73	15505	SEPT7P2	Septin 7 pseudogene 2
512	0.0050116	0.0929	0.76	6176	LAMB2P1
513	0.005015	0.0929	0.84	13381	UACA	Uveal autoantigen with coiled-coil domains and ankyrin repeats
514	0.0050733	0.0938	1.22	10577	KCTD16	Potassium channel tetramerisation domain containing 16
515	0.005096	0.0938	1.22	12798	PNRC1	Proline-rich nuclear receptor coactivator 1
516	0.0051043	0.0938	1.23	2815	TTBK2	Tau tubulin kinase 2
517	0.0051054	0.0938	1.19	24775	LOC286109	Hypothetical protein LOC286109
518	0.0051111	0.0938	0.81	26139	NR2F2	Nuclear receptor subfamily 2, group F, member 2
519	0.0051308	0.0939	0.85	1933	PVT1
520	0.0051363	0.0939	0.83	10134	ADNP	Activity-dependent neuroprotector homeobox
521	0.0051713	0.0943	1.32	34132	FBXO27	F-box protein 27
522	0.0051879	0.0944	0.83	958	CTDSP2	CTD (carboxy-terminal domain, RNA polymerase II, polypeptide A) small phosphatase 2
523	0.005195	0.0944	0.78	27394	CU677925
524	0.0052214	0.0945	1.22	6424	C1orf74	Chromosome 1 open reading frame 74
525	0.005228	0.0945	0.78	23320	PKM2	Pyruvate kinase, muscle
526	0.0052331	0.0945	0.77	25647	PDE4D	Phosphodiesterase 4D, cAMP-specific
527	0.0052604	0.0947	1.19	17955	PHGDH	Phosphoglycerate dehydrogenase
528	0.0052627	0.0947	0.82	20865	FAM13B	Family with sequence similarity 13, member B
529	0.0052922	0.0949	0.79	18433	ENST00000447197
530	0.0052928	0.0949	1.25	25097	FER	Fer (fps/fes related) tyrosine kinase
531	0.0053272	0.0952	1.2	2586	PDZD8	PDZ domain containing 8
532	0.0053327	0.0952	1.23	31986	MUTED	Muted homolog (mouse)
533	0.0053693	0.0955	0.84	789	MAML1	Mastermind-like 1 (Drosophila)
534	0.0053694	0.0955	1.53	10896	SCYL2	SCY1-like 2 (S. cerevisiae)
535	0.0053968	0.0959	1.27	22621	A_33_P3328284
536	0.0054082	0.0959	0.79	19905	GTF2IRD2
537	0.0054226	0.096	0.75	27603	ZNF850	Zinc finger protein 850
538	0.0054378	0.096	0.79	21405	PRR15	Proline rich 15
539	0.0054504	0.0961	1.33	19258	PTPN14	Protein tyrosine phosphatase, non-receptor type 14
540	0.0054856	0.0963	0.68	25852	POU5F1	POU class 5 homeobox 1
541	0.0054898	0.0963	1.41	7807	LOC643802	U3 small nucleolar ribonucleoprotein protein MPP10-like
542	0.0054944	0.0963	0.82	5217	TP53INP1	Tumor protein p53 inducible nuclear protein 1
543	0.0055173	0.0965	0.81	26841	CTSK	Cathepsin K
544	0.0055528	0.097	0.78	26424	MAFA	V-maf musculoaponeurotic fibrosarcoma oncogene homolog A (avian)
545	0.0055617	0.097	1.39	23359	BRCC3	BRCA1/BRCA2-containing complex, subunit 3
546	0.0055813	0.0971	0.74	8412	OCA2	Oculocutaneous albinism II
547	0.0055892	0.0971	0.82	9060	SMPD3	Sphingomyelin phosphodiesterase 3, neutral membrane (neutral sphingomyelinase II)
548	0.0056165	0.0972	0.78	25758	A_33_P3378697
549	0.0056267	0.0972	1.29	24041	A_33_P3293529
550	0.0056273	0.0972	0.81	26913	MLF2	Myeloid leukemia factor 2
551	0.0056619	0.0976	1.5	6607	JPX
552	0.0056684	0.0976	1.18	10744	ATG16L2	ATG16 autophagy related 16-like 2 (S. cerevisiae)
553	0.0056837	0.0976	0.65	30648	ATXN2	Ataxin 2
554	0.0056906	0.0976	0.77	9062	FLJ42627
555	0.0057105	0.0978	1.18	15397	EIF3A	Eukaryotic translation initiation factor 3, subunit A
556	0.0057551	0.0979	0.62	16120	ATOH8	Atonal homolog 8 (Drosophila)
557	0.0057554	0.0979	0.84	12826	NAPA	N-ethylmaleimide-sensitive factor attachment protein, alpha
558	0.00576	0.0979	0.69	24079	APBA1	Amyloid beta (A4) precursor protein-binding, family A, member 1
559	0.0057653	0.0979	0.72	17806	TSHZ1	Teashirt zinc finger homeobox 1
560	0.0057676	0.0979	0.79	853	MYPN	Myopalladin
561	0.0057852	0.0979	1.27	17198	LOC647979	Hypothetical LOC647979
562	0.0057914	0.0979	0.76	27340	TMEM187	Transmembrane protein 187
563	0.0058147	0.0981	0.83	760	NCF1	Neutrophil cytosolic factor 1
564	0.0058204	0.0981	1.31	32120	HOMER2	Homer homolog 2 (Drosophila)
565	0.0058471	0.0983	0.79	9576	LOC100509553
566	0.0058655	0.0985	0.79	12952	HNRNPU-AS1
567	0.0058847	0.0986	1.2	25925	DSTYK	Dual serine/threonine and tyrosine protein kinase
568	0.005914	0.0989	1.37	21904	MAP1B	Microtubule-associated protein 1B
569	0.0059291	0.099	1.41	8340	SPATA13	Spermatogenesis associated 13
570	0.0059391	0.099	1.19	21379	PCYT1A	Phosphate cytidylyltransferase 1, choline, alpha
571	0.0059913	0.0996	0.8	30905	LOC100130175
572	0.0059971	0.0996	0.75	24487	ZNF577	Zinc finger protein 577
