# Supplementary material for: RAD9 deficiency enhances radiation induced bystander DNA damage and transcriptomal response
Source: Radiat Oncol. 2014 Sep 18;9:206. doi: 10.1186/1748-717X-9-206 (PMC4261775; doi:10.1186/1748-717X-9-206)
Supplement: Supplementary file 5 — Additional file 5: Class comparison of genes differentially expressed in H1299 shRAD9 4 hours after irradiation in bystander positive cells. (XLS 170 KB) [file 13014_2014_1171_MOESM5_ESM.xls]

## Sheet: Sheet1
Additional File 5. Genes responding to bystander irradiation (BP) 1Gy a-particles in H1299shRAD9 cells
	Parametric p-value	FDR	Geometric mean of intensities (BP/CTL)	UniqueID	Symbol	Name
1	1.82e-05	0.0294	1.66	1924	USP10	Ubiquitin specific peptidase 10
2	1.92e-05	0.0294	1.65	33080	ABL2	V-abl Abelson murine leukemia viral oncogene homolog 2
3	1.93e-05	0.0294	1.65	3653	ENST00000356801
4	2.82e-05	0.0294	1.7	13130	LARS	Leucyl-tRNA synthetase
5	2.88e-05	0.0294	1.67	15546	NBPF10
6	2.98e-05	0.0294	1.52	10068	LOC100132352
7	3.52e-05	0.0294	1.58	25415	KCNMA1	Potassium large conductance calcium-activated channel, subfamily M, alpha member 1
8	3.68e-05	0.0294	1.66	9120	PALLD	Palladin, cytoskeletal associated protein
9	3.69e-05	0.0294	1.53	16797	LIMS1
10	3.78e-05	0.0294	1.62	18238	ATF7IP	Activating transcription factor 7 interacting protein
11	4.53e-05	0.0294	1.47	20858	CALB2	Calbindin 2
12	4.78e-05	0.0294	1.76	26892	CTNNAL1	Catenin (cadherin-associated protein), alpha-like 1
13	7.24e-05	0.0294	1.56	31257	SLC8A1
14	7.36e-05	0.0294	1.45	21833	PPFIBP1	PTPRF interacting protein, binding protein 1 (liprin beta 1)
15	7.54e-05	0.0294	1.52	10863	GTF2A1
16	7.74e-05	0.0294	1.82	3556	ANKRD11	Ankyrin repeat domain 11
17	7.97e-05	0.0294	1.65	33201	PAPOLA	Poly(A) polymerase alpha
18	8.07e-05	0.0294	1.5	29827	CDC40	Cell division cycle 40 homolog (S. cerevisiae)
19	8.16e-05	0.0294	1.5	17964	TAF3
20	8.24e-05	0.0294	1.7	7839	KCTD3	Potassium channel tetramerisation domain containing 3
21	8.28e-05	0.0294	1.5	2944	FAM115A	Family with sequence similarity 115, member A
22	8.34e-05	0.0294	1.46	9442	C12orf65	Chromosome 12 open reading frame 65
23	8.52e-05	0.0294	1.59	13768	C1orf114	Chromosome 1 open reading frame 114
24	8.7e-05	0.0294	1.51	24369	DIAPH3	Diaphanous homolog 3 (Drosophila)
25	8.77e-05	0.0294	1.91	11741	DDX10	DEAD (Asp-Glu-Ala-Asp) box polypeptide 10
26	8.93e-05	0.0294	1.49	2979	FAM190B	Family with sequence similarity 190, member B
27	9.01e-05	0.0294	1.46	25738	HORMAD1	HORMA domain containing 1
28	9.17e-05	0.0294	1.42	2906	LARP7	La ribonucleoprotein domain family, member 7
29	9.22e-05	0.0294	1.67	23491	HSP90AA2	Heat shock protein 90kDa alpha (cytosolic), class A member 2
30	9.4e-05	0.0294	1.45	21656	SDAD1	SDA1 domain containing 1
31	9.58e-05	0.0294	1.66	33041	USP16	Ubiquitin specific peptidase 16
32	0.0001137	0.0316	1.42	26094	SF3B1	Splicing factor 3b, subunit 1, 155kDa
33	0.0001157	0.0316	1.95	24534	SYT1	Synaptotagmin I
34	0.0001158	0.0316	1.5	16308	HMGB1
35	0.0001196	0.0316	0.67	25758	A_33_P3378697
36	0.0001197	0.0316	1.54	26475	PHF8	PHD finger protein 8
37	0.0001248	0.0316	1.62	23359	BRCC3	BRCA1/BRCA2-containing complex, subunit 3
38	0.0001287	0.0316	1.63	25201	AFF4	AF4/FMR2 family, member 4
39	0.0001299	0.0316	1.76	33608	CDK11B	Cyclin-dependent kinase 11B
40	0.0001329	0.0316	1.44	18591	CLSPN	Claspin
41	0.0001368	0.0317	1.77	4276	CBX1	Chromobox homolog 1
42	0.0001469	0.0332	1.5	11873	DYNC1LI2	Dynein, cytoplasmic 1, light intermediate chain 2
43	0.0001537	0.0333	0.6	13751	DUSP9	Dual specificity phosphatase 9
44	0.0001541	0.0333	1.52	24815	ALKBH8	AlkB, alkylation repair homolog 8 (E. coli)
45	0.0001621	0.0342	1.67	1388	CEP350	Centrosomal protein 350kDa
46	0.0001654	0.0342	0.47	26639	LOC100652917
47	0.0001736	0.0349	1.5	10896	SCYL2	SCY1-like 2 (S. cerevisiae)
48	0.0001794	0.0349	1.55	1168	ROCK1	Rho-associated, coiled-coil containing protein kinase 1
49	0.0001802	0.0349	1.45	10763	LRRFIP1	Leucine rich repeat (in FLII) interacting protein 1
50	0.0001852	0.035	1.45	23631	SH3KBP1	SH3-domain kinase binding protein 1
51	0.0001909	0.035	1.59	15007	GPATCH1	G patch domain containing 1
52	0.0001913	0.035	1.68	31079	MLLT4	Myeloid/lymphoid or mixed-lineage leukemia (trithorax homolog, Drosophila); translocated to, 4
53	0.0002001	0.0352	1.61	10092	TCEA1	Transcription elongation factor A (SII), 1
54	0.0002002	0.0352	1.69	32599	FAM161A	Family with sequence similarity 161, member A
55	0.0002055	0.0355	1.41	25219	MPDZ	Multiple PDZ domain protein
56	0.0002114	0.0358	1.45	22689	SYNE2	Spectrin repeat containing, nuclear envelope 2
57	0.0002153	0.0358	1.38	24464	CCNK	Cyclin K
58	0.0002238	0.0358	1.47	15306	KIAA1033	KIAA1033
59	0.0002241	0.0358	1.67	29326	PIK3CG	Phosphoinositide-3-kinase, catalytic, gamma polypeptide
60	0.0002261	0.0358	1.46	32203	HSP90AB2P	Heat shock protein 90kDa alpha (cytosolic), class B member 2 (pseudogene)
61	0.0002354	0.0367	1.38	16267	YIPF5	Yip1 domain family, member 5
62	0.0002515	0.0375	1.69	30050	PARP1	Poly (ADP-ribose) polymerase 1
63	0.0002539	0.0375	1.66	11520	ZEB1	Zinc finger E-box binding homeobox 1
64	0.0002594	0.0375	1.62	26430	GOLGA8E	Golgin A8 family, member E
65	0.00026	0.0375	1.42	3918	YBX1	Y box binding protein 1
66	0.0002606	0.0375	1.45	3719	TBL1Y	Transducin (beta)-like 1, Y-linked
67	0.0002723	0.0386	1.5	32412	CCDC47	Coiled-coil domain containing 47
68	0.0002827	0.0387	1.39	1422	YAF2	YY1 associated factor 2
69	0.0002866	0.0387	1.39	7246	BMF	Bcl2 modifying factor
70	0.0002932	0.0387	1.75	8098	CCDC144A
71	0.0002941	0.0387	1.46	33288	CEP57L1	Centrosomal protein 57kDa-like 1
72	0.0003027	0.0387	2.03	19181	MYH16	Myosin, heavy chain 16 pseudogene
73	0.000305	0.0387	1.51	9445	ALG11	Asparagine-linked glycosylation 11, alpha-1,2-mannosyltransferase homolog (yeast)
74	0.0003051	0.0387	1.43	10093	THOC2	THO complex 2
75	0.0003094	0.0387	1.77	16087	PTN	Pleiotrophin
76	0.0003121	0.0387	1.51	27634	MIER1	Mesoderm induction early response 1 homolog (Xenopus laevis)
77	0.0003138	0.0387	1.36	11455	PSMD2	Proteasome (prosome, macropain) 26S subunit, non-ATPase, 2
78	0.0003293	0.0401	1.96	23094	HOXA6	Homeobox A6
79	0.0003338	0.0401	1.51	26651	GOLGB1	Golgin B1
80	0.0003436	0.0406	1.55	19941	ANKRD13A	Ankyrin repeat domain 13A
81	0.0003462	0.0406	1.63	32384	ATP8
82	0.0003601	0.0417	1.83	15208	IMMT	Inner membrane protein, mitochondrial
83	0.0003713	0.0425	0.61	9306	LOC100133091	Hypothetical LOC100133091
84	0.0003764	0.0425	0.49	23703	SNORA33	Small nucleolar RNA, H/ACA box 33
85	0.0003816	0.0425	1.53	5696	MLL3	Myeloid/lymphoid or mixed-lineage leukemia 3
86	0.0003851	0.0425	1.38	2156	C1orf35	Chromosome 1 open reading frame 35
87	0.0003983	0.0435	1.61	28439	DCBLD1	Discoidin, CUB and LCCL domain containing 1
88	0.0004051	0.0437	1.53	24373	NAV1	Neuron navigator 1
89	0.000437	0.0467	0.74	29654	SNX1	Sorting nexin 1
90	0.0004505	0.0475	1.69	4222	EIF3C	Eukaryotic translation initiation factor 3, subunit C
91	0.0004545	0.0475	1.5	21904	MAP1B	Microtubule-associated protein 1B
92	0.0004629	0.0478	1.33	8165	A_33_P3292218
93	0.0004705	0.0481	1.46	1368	NCOR1	Nuclear receptor corepressor 1
94	0.0004891	0.0489	1.35	20044	A_24_P101561
95	0.0004892	0.0489	1.6	3257	KIRREL
96	0.0004996	0.0492	1.71	16962	C9orf102	Chromosome 9 open reading frame 102
97	0.0005026	0.0492	1.6	12687	USP42	Ubiquitin specific peptidase 42
98	0.0005121	0.0497	1.68	27302	ZFC3H1	Zinc finger, C3H1-type containing
99	0.0005374	0.0516	0.63	20295	ENST00000448102
100	0.0005528	0.0525	1.54	19083	PRR11	Proline rich 11
101	0.0005826	0.0545	1.51	23661	SRGAP2P2	SLIT-ROBO Rho GTPase activating protein 2 pseudogene 2
102	0.0005849	0.0545	1.49	27218	RAB3B	RAB3B, member RAS oncogene family
103	0.0006036	0.0552	1.45	12018	ADRA1B	Adrenergic, alpha-1B-, receptor
104	0.0006111	0.0552	1.46	26348	CDV3	CDV3 homolog (mouse)
105	0.0006175	0.0552	1.34	27225	ZCCHC17	Zinc finger, CCHC domain containing 17
106	0.0006175	0.0552	1.56	1603	CNTRL
107	0.0006332	0.0552	0.72	7867	C8orf56	Chromosome 8 open reading frame 56
108	0.00064	0.0552	1.46	11802	PSIP1	PC4 and SFRS1 interacting protein 1
109	0.0006483	0.0552	1.44	15121	ANKRD12	Ankyrin repeat domain 12
110	0.0006499	0.0552	1.47	24745	AGFG1	ArfGAP with FG repeats 1
111	0.0006502	0.0552	2.66	13277	GIPC3	GIPC PDZ domain containing family, member 3
112	0.0006547	0.0552	1.37	34132	FBXO27	F-box protein 27
113	0.0006568	0.0552	1.39	13354	CCDC75	Coiled-coil domain containing 75
114	0.0006627	0.0552	1.32	33056	MRE11A	MRE11 meiotic recombination 11 homolog A (S. cerevisiae)
115	0.0006774	0.0558	1.5	20167	DBF4	DBF4 homolog (S. cerevisiae)
116	0.0006828	0.0558	2.3	16358	ZNF480	Zinc finger protein 480
117	0.0006871	0.0558	1.33	1864	WDR82	WD repeat domain 82
118	0.0006951	0.0558	1.38	23066	PARP14	Poly (ADP-ribose) polymerase family, member 14
119	0.0006985	0.0558	1.56	5046	PGM5P2
120	0.0007142	0.0566	1.46	280	ZNF451
121	0.0007326	0.0571	1.77	19587	EGR1
122	0.0007348	0.0571	1.3	16332	KCTD20	Potassium channel tetramerisation domain containing 20
123	0.0007385	0.0571	1.32	11859	NAPG	N-ethylmaleimide-sensitive factor attachment protein, gamma
124	0.0007492	0.0573	1.81	14967	MYO5A	Myosin VA (heavy chain 12, myoxin)
125	0.0007532	0.0573	1.56	11561	RALBP1	RalA binding protein 1
126	0.0007782	0.0586	1.66	12808	MKRN9P	Makorin ring finger protein 9, pseudogene
127	0.0007862	0.0586	1.44	5114	GAPVD1	GTPase activating protein and VPS9 domains 1
128	0.0007889	0.0586	1.4	15357	FLJ41455	Hypothetical gene supported by AK123449; BX641014
129	0.0007976	0.0588	0.61	13525	THC2784818
130	0.0008147	0.0595	0.59	12232	A_33_P3266609
131	0.0008261	0.0599	1.29	30862	CXorf38	Chromosome X open reading frame 38
132	0.0008414	0.0606	1.41	13883	PKN2	Protein kinase N2
133	0.0008709	0.0613	0.7	7289	ENST00000502514
134	0.0008728	0.0613	1.54	8560	HNRNPA2B1	Heterogeneous nuclear ribonucleoprotein A2/B1
135	0.000874	0.0613	1.33	17413	LPAR3	Lysophosphatidic acid receptor 3
136	0.0008788	0.0613	1.47	7831	LPGAT1	Lysophosphatidylglycerol acyltransferase 1
137	0.000884	0.0613	1.42	25737	PTPN11	Protein tyrosine phosphatase, non-receptor type 11
138	0.0009359	0.0644	1.37	630	OSBPL2	Oxysterol binding protein-like 2
139	0.0009521	0.0646	1.3	30280	AKIRIN2	Akirin 2
140	0.0009525	0.0646	1.5	20443	MMP14	Matrix metallopeptidase 14 (membrane-inserted)
141	0.0009705	0.0647	1.36	32512	PTTG1IP	Pituitary tumor-transforming 1 interacting protein
142	0.0009781	0.0647	1.59	32800	C6orf174	Chromosome 6 open reading frame 174
143	0.0009785	0.0647	1.44	25069	NADKD1
144	0.00098	0.0647	1.38	1974	ASNS	Asparagine synthetase (glutamine-hydrolyzing)
145	0.0009964	0.065	1.4	33152	DDX55	DEAD (Asp-Glu-Ala-Asp) box polypeptide 55
146	0.0010037	0.065	0.57	7837	RNU12	RNA, U12 small nuclear
147	0.0010061	0.065	1.44	33518	AKAP9	A kinase (PRKA) anchor protein (yotiao) 9
148	0.0010173	0.065	0.75	11990	NUAK2	NUAK family, SNF1-like kinase, 2
149	0.0010185	0.065	0.7	9314	ENST00000379317
150	0.0010269	0.0651	0.75	16910	OTOA	Otoancorin
151	0.0010682	0.0666	0.67	7517	ID2	Inhibitor of DNA binding 2, dominant negative helix-loop-helix protein
152	0.0010841	0.0666	1.52	6807	SEPT7L	Septin 7-like
153	0.0010843	0.0666	1.31	22318	ENST00000456460
154	0.0010934	0.0666	1.33	27569	CR594811
155	0.001096	0.0666	0.74	28414	A_33_P3291329
156	0.0010963	0.0666	1.98	27707	EVI5	Ecotropic viral integration site 5
157	0.0011	0.0666	1.46	9289	PPP4R2	Protein phosphatase 4, regulatory subunit 2
158	0.0011586	0.0697	1.46	29906	HIST1H1B	Histone cluster 1, H1b
159	0.0011768	0.0703	0.68	21062	ENST00000321800
160	0.0012265	0.0728	1.98	23645	STIL	SCL/TAL1 interrupting locus
161	0.0012362	0.073	1.27	15884	LOC644727
162	0.0012704	0.0731	1.33	9192	ARHGAP11B	Rho GTPase activating protein 11B
163	0.0012875	0.0731	1.28	25794	WHAMM	WAS protein homolog associated with actin, golgi membranes and microtubules
164	0.0012895	0.0731	1.45	9907	ANKRD32	Ankyrin repeat domain 32
165	0.0012924	0.0731	1.47	3390	ZNF518A	Zinc finger protein 518A
166	0.0012942	0.0731	1.42	28536	LEO1	Leo1, Paf1/RNA polymerase II complex component, homolog (S. cerevisiae)
167	0.0012988	0.0731	1.33	33486	BCLAF1	BCL2-associated transcription factor 1
168	0.001316	0.0731	0.7	19227	BIK	BCL2-interacting killer (apoptosis-inducing)
169	0.0013213	0.0731	1.46	5524	LPP	LIM domain containing preferred translocation partner in lipoma
170	0.001324	0.0731	1.34	16873	ATP7A	ATPase, Cu++ transporting, alpha polypeptide
171	0.0013262	0.0731	1.3	21030	RHOQ	Ras homolog gene family, member Q
172	0.0013282	0.0731	1.34	21744	UTP23	UTP23, small subunit (SSU) processome component, homolog (yeast)
173	0.0013301	0.0731	1.42	13799	LOC100131048	Hypothetical LOC100131048
174	0.0013383	0.0731	1.32	25171	DNM1L	Dynamin 1-like
175	0.0013799	0.0749	1.34	1353	KCTD9
176	0.0014019	0.0757	0.71	19999	C15orf2	Chromosome 15 open reading frame 2
177	0.0014356	0.0771	1.36	7082	FAM161B	Family with sequence similarity 161, member B
178	0.0014613	0.0774	1.45	25825	BLZF1	Basic leucine zipper nuclear factor 1
179	0.0014722	0.0774	0.7	6454	ENST00000397190
180	0.0014796	0.0774	1.25	16547	AKIRIN1	Akirin 1
181	0.0014804	0.0774	0.63	13112	C10orf95	Chromosome 10 open reading frame 95
182	0.00149	0.0774	1.49	6607	JPX
183	0.0014906	0.0774	0.66	16208	DCST2	DC-STAMP domain containing 2
184	0.0015355	0.0787	1.36	2210	MOB1A
185	0.0015393	0.0787	1.46	22632	PIBF1	Progesterone immunomodulatory binding factor 1
186	0.0015398	0.0787	1.26	2586	PDZD8	PDZ domain containing 8
187	0.0015648	0.0795	1.45	11842	USP43	Ubiquitin specific peptidase 43
188	0.0015987	0.0802	0.73	33616	FAM84A	Family with sequence similarity 84, member A
189	0.0016003	0.0802	1.35	32133	CEP95
190	0.0016037	0.0802	1.42	31379	KLC2	Kinesin light chain 2
191	0.0016151	0.0803	1.34	31873	DSEL	Dermatan sulfate epimerase-like
192	0.0016284	0.0806	0.78	34069	MGAT5B	Mannosyl (alpha-1,6-)-glycoprotein beta-1,6-N-acetyl-glucosaminyltransferase, isozyme B
193	0.0016392	0.0806	1.26	18458	FNIP1	Folliculin interacting protein 1
194	0.0016466	0.0806	0.75	26815	IRF9	Interferon regulatory factor 9
195	0.0016795	0.0818	0.77	22391	OTUD3	OTU domain containing 3
196	0.0017216	0.0835	0.43	14404	A_33_P3304097
197	0.0017502	0.0844	0.65	11403	FAM104B	Family with sequence similarity 104, member B
198	0.0017668	0.0844	1.34	22965	LSM14B	LSM14B, SCD6 homolog B (S. cerevisiae)
199	0.0017686	0.0844	1.52	32461	ASCC3	Activating signal cointegrator 1 complex subunit 3
200	0.0017846	0.0848	1.32	22815	WWP2	WW domain containing E3 ubiquitin protein ligase 2
201	0.0018143	0.0856	0.51	6149	VNN2	Vanin 2
202	0.0018217	0.0856	1.36	18683	SRRM2	Serine/arginine repetitive matrix 2
203	0.0018403	0.0856	0.57	21683	C3	Complement component 3
204	0.0018501	0.0856	1.28	29926	MRPL30	Mitochondrial ribosomal protein L30
205	0.0018559	0.0856	0.65	26550	PPHLN1	Periphilin 1
206	0.0018619	0.0856	0.72	9797	NYX	Nyctalopin
207	0.0018656	0.0856	1.5	22265	DCAF8	DDB1 and CUL4 associated factor 8
208	0.0018864	0.086	0.69	10113	MARVELD2	MARVEL domain containing 2
209	0.0018962	0.086	1.31	15997	RIOK1	RIO kinase 1 (yeast)
210	0.0019078	0.086	1.61	16767	GDF15	Growth differentiation factor 15
211	0.0019097	0.086	1.38	5761	CEP128
212	0.0019461	0.087	1.43	1377	LUC7L3	LUC7-like 3 (S. cerevisiae)
213	0.0019497	0.087	1.41	28688	THC2788944
214	0.0019678	0.0874	1.45	30788	AMDHD1	Amidohydrolase domain containing 1
215	0.0020192	0.0892	1.34	1837	CASC5	Cancer susceptibility candidate 5
216	0.0020358	0.0895	1.54	30443	CCDC150	Coiled-coil domain containing 150
217	0.0020445	0.0895	1.3	25325	HIST1H1E	Histone cluster 1, H1e
218	0.0020872	0.091	0.81	9545	C6orf26	Chromosome 6 open reading frame 26
219	0.0021252	0.0915	1.52	21481	PCK2	Phosphoenolpyruvate carboxykinase 2 (mitochondrial)
220	0.0021263	0.0915	1.93	12670	ZHX3	Zinc fingers and homeoboxes 3
221	0.002128	0.0915	1.28	2626	PPM1F	Protein phosphatase, Mg2+/Mn2+ dependent, 1F
222	0.0021442	0.0918	1.43	7817	TLK2	Tousled-like kinase 2
223	0.002197	0.0932	0.76	400	SCGB1A1	Secretoglobin, family 1A, member 1 (uteroglobin)
224	0.0022073	0.0932	1.67	19367	OTX1	Orthodenticle homeobox 1
225	0.0022086	0.0932	1.35	21468	OPA1	Optic atrophy 1 (autosomal dominant)
226	0.0022248	0.0932	1.29	189	ISY1	ISY1 splicing factor homolog (S. cerevisiae)
227	0.0022275	0.0932	1.46	5518	EIF2AK2	Eukaryotic translation initiation factor 2-alpha kinase 2
228	0.0022656	0.0944	0.72	27394	CU677925
229	0.0022953	0.0952	0.78	21633	H2BFM	H2B histone family, member M
230	0.0023185	0.0955	1.29	26339	PER3	Period homolog 3 (Drosophila)
231	0.0023305	0.0955	0.77	16476	ACSM5	Acyl-CoA synthetase medium-chain family member 5
232	0.002335	0.0955	1.38	27882	STX16	Syntaxin 16
233	0.0023485	0.0955	0.8	30027	LSM3	LSM3 homolog, U6 small nuclear RNA associated (S. cerevisiae)
234	0.0023525	0.0955	1.25	24090	SSH1	Slingshot homolog 1 (Drosophila)
235	0.0023743	0.096	1.34	5585	C15orf38	Chromosome 15 open reading frame 38
236	0.0024	0.0965	1.26	8227	CYP1B1	Cytochrome P450, family 1, subfamily B, polypeptide 1
237	0.0024154	0.0965	1.53	29323	UGGT1	UDP-glucose glycoprotein glucosyltransferase 1
238	0.0024175	0.0965	1.28	18967	SMC4	Structural maintenance of chromosomes 4
239	0.0024338	0.0966	0.46	17366	KRTAP5-10	Keratin associated protein 5-10
240	0.0024459	0.0966	0.75	4862	TSPAN11	Tetraspanin 11
241	0.0024539	0.0966	0.71	33324	DNAJC5	DnaJ (Hsp40) homolog, subfamily C, member 5
242	0.0024603	0.0966	0.75	9108	CATSPER2	Cation channel, sperm associated 2
243	0.0024773	0.0969	1.41	18291	TXLNG	Taxilin gamma
244	0.002494	0.0971	1.36	25768	TBL1XR1	Transducin (beta)-like 1 X-linked receptor 1
245	0.0025131	0.0975	2.23	11812	CHAC1	ChaC, cation transport regulator homolog 1 (E. coli)
246	0.002534	0.0977	0.78	16819	A_32_P15706
247	0.002541	0.0977	0.62	23872	CYP2G1P
248	0.0025487	0.0977	1.45	20840	ZNF469	Zinc finger protein 469
249	0.00258	0.0985	1.43	5729	SUN3	Sad1 and UNC84 domain containing 3
250	0.0026055	0.0985	1.31	24781	UPF2	UPF2 regulator of nonsense transcripts homolog (yeast)
251	0.0026097	0.0985	1.48	31791	ADM2	Adrenomedullin 2
252	0.0026192	0.0985	1.46	13305	FGFR1	Fibroblast growth factor receptor 1
253	0.0026231	0.0985	1.37	86	LOC389765	Kinesin family member 27 pseudogene
254	0.0026534	0.0993	1.25	30416	RBM39	RNA binding motif protein 39
