# Supplementary material for: RAD9 deficiency enhances radiation induced bystander DNA damage and transcriptomal response
Source: Radiat Oncol. 2014 Sep 18;9:206. doi: 10.1186/1748-717X-9-206 (PMC4261775; doi:10.1186/1748-717X-9-206)
Supplement: Supplementary file 6 — Additional file 6: Class comparison of genes differentially expressed in H1299 shRAD9 cells 4 hours after direct irradiation (corresponding to bystander negative). (XLS 368 KB) [file 13014_2014_1171_MOESM6_ESM.xls]

## Sheet: Sheet1
Additional File 6. Genes responding to direct irradiation (DBN) 1Gy a particles in H1299shRAD9 cells
	Parametric p-value	FDR	Geometric mean of intensities (DBN/CTL )	UniqueID	Symbol	Name
1	1.7e-06	0.0114	0.5	8577	PSRC1	Proline/serine-rich coiled-coil 1
2	2.4e-06	0.0114	0.5	29078	APOLD1	Apolipoprotein L domain containing 1
3	8.8e-06	0.0184	0.44	17393	TROAP	Trophinin associated protein (tastin)
4	9.8e-06	0.0184	2.05	2829	ADD1	Adducin 1 (alpha)
5	1.18e-05	0.0184	0.47	4866	FAM83D	Family with sequence similarity 83, member D
6	1.34e-05	0.0184	2.14	24534	SYT1	Synaptotagmin I
7	1.53e-05	0.0184	0.56	32319	CDCA8	Cell division cycle associated 8
8	1.55e-05	0.0184	0.56	10112	HJURP	Holliday junction recognition protein
9	2.26e-05	0.0222	1.96	6607	JPX
10	2.34e-05	0.0222	0.46	29757	BORA
11	2.6e-05	0.0225	1.82	25201	AFF4	AF4/FMR2 family, member 4
12	3.17e-05	0.0234	0.39	32731	PIF1	PIF1 5'-to-3' DNA helicase homolog (S. cerevisiae)
13	3.41e-05	0.0234	1.65	21904	MAP1B	Microtubule-associated protein 1B
14	3.79e-05	0.0234	0.6	28401	NEURL1B	Neuralized homolog 1B (Drosophila)
15	3.89e-05	0.0234	2.17	19100	MBTD1	Mbt domain containing 1
16	3.97e-05	0.0234	0.61	27256	FAM110A	Family with sequence similarity 110, member A
17	4.18e-05	0.0234	0.37	14546	A_33_P3404221
18	4.71e-05	0.0249	2.31	15208	IMMT	Inner membrane protein, mitochondrial
19	5.1e-05	0.0255	1.74	9120	PALLD	Palladin, cytoskeletal associated protein
20	5.76e-05	0.0274	0.57	29353	CDKN2C
21	6.34e-05	0.0274	0.61	11914	NCAPG	Non-SMC condensin I complex, subunit G
22	6.59e-05	0.0274	3.08	25213	APOL6	Apolipoprotein L, 6
23	6.99e-05	0.0274	1.57	20483	NEK1	NIMA (never in mitosis gene a)-related kinase 1
24	7.15e-05	0.0274	2.08	1924	USP10	Ubiquitin specific peptidase 10
25	7.21e-05	0.0274	0.5	23872	CYP2G1P
26	7.9e-05	0.028	1.9	31079	MLLT4	Myeloid/lymphoid or mixed-lineage leukemia (trithorax homolog, Drosophila); translocated to, 4
27	8.45e-05	0.028	0.43	6233	CCNF	Cyclin F
28	8.67e-05	0.028	1.79	2944	FAM115A	Family with sequence similarity 115, member A
29	8.71e-05	0.028	1.66	2979	FAM190B	Family with sequence similarity 190, member B
30	8.84e-05	0.028	0.61	15220	CKAP2
31	9.91e-05	0.0304	0.58	18243	CDCA2	Cell division cycle associated 2
32	0.0001042	0.0309	0.53	17605	AURKA	Aurora kinase A
33	0.0001085	0.0312	1.76	8664	EIF4G3	Eukaryotic translation initiation factor 4 gamma, 3
34	0.0001129	0.0316	1.66	3257	KIRREL
35	0.0001221	0.0328	0.62	28493	PLAC8L1	PLAC8-like 1
36	0.0001274	0.0328	1.64	24373	NAV1	Neuron navigator 1
37	0.0001327	0.0328	0.68	4737	MESDC1	Mesoderm development candidate 1
38	0.0001334	0.0328	1.52	33152	DDX55	DEAD (Asp-Glu-Ala-Asp) box polypeptide 55
39	0.0001389	0.0328	0.62	20019	C9orf100	Chromosome 9 open reading frame 100
40	0.0001409	0.0328	0.63	26752	ST8SIA4	ST8 alpha-N-acetyl-neuraminide alpha-2,8-sialyltransferase 4
41	0.0001463	0.0328	1.87	30050	PARP1	Poly (ADP-ribose) polymerase 1
42	0.0001487	0.0328	0.57	4681	AURKAPS1
43	0.0001501	0.0328	1.85	5518	EIF2AK2	Eukaryotic translation initiation factor 2-alpha kinase 2
44	0.0001524	0.0328	1.63	718	FAM55C	Family with sequence similarity 55, member C
45	0.0001587	0.0328	2.03	30573	PHF6	PHD finger protein 6
46	0.0001597	0.0328	1.86	10896	SCYL2	SCY1-like 2 (S. cerevisiae)
47	0.0001639	0.0328	0.59	3518	THC2639225
48	0.0001702	0.0328	1.76	12670	ZHX3	Zinc fingers and homeoboxes 3
49	0.0001726	0.0328	1.58	9444	TAB2	TGF-beta activated kinase 1/MAP3K7 binding protein 2
50	0.0001726	0.0328	1.9	6468	TET2	Tet oncogene family member 2
51	0.0001806	0.0336	1.9	27218	RAB3B	RAB3B, member RAS oncogene family
52	0.0001889	0.0344	1.64	18837	PLAA	Phospholipase A2-activating protein
53	0.0001947	0.0344	1.48	22965	LSM14B	LSM14B, SCD6 homolog B (S. cerevisiae)
54	0.0002013	0.0344	1.52	13256	C5orf41	Chromosome 5 open reading frame 41
55	0.0002075	0.0344	1.75	24150	DNAJC21	DnaJ (Hsp40) homolog, subfamily C, member 21
56	0.0002091	0.0344	2.48	3169	HMOX1	Heme oxygenase (decycling) 1
57	0.0002092	0.0344	1.75	23491	HSP90AA2	Heat shock protein 90kDa alpha (cytosolic), class A member 2
58	0.00021	0.0344	0.58	9845	LAG3	Lymphocyte-activation gene 3
59	0.0002185	0.035	0.68	7927	PCF11	PCF11, cleavage and polyadenylation factor subunit, homolog (S. cerevisiae)
60	0.0002221	0.035	0.66	33577	KIFC1	Kinesin family member C1
61	0.0002257	0.035	2.01	17586	ZNF407	Zinc finger protein 407
62	0.0002306	0.035	1.57	13500	TRIM38	Tripartite motif-containing 38
63	0.0002336	0.035	1.89	10092	TCEA1	Transcription elongation factor A (SII), 1
64	0.0002389	0.035	1.42	30862	CXorf38	Chromosome X open reading frame 38
65	0.0002398	0.035	1.57	11873	DYNC1LI2	Dynein, cytoplasmic 1, light intermediate chain 2
66	0.0002511	0.035	0.66	19884	SH3TC1	SH3 domain and tetratricopeptide repeats 1
67	0.0002539	0.035	1.78	13768	C1orf114	Chromosome 1 open reading frame 114
68	0.0002541	0.035	1.57	24715	ND4L
69	0.0002601	0.035	1.42	1369	LOC100130093
70	0.0002617	0.035	0.71	33036	MKI67
71	0.0002659	0.035	0.6	7289	ENST00000502514
72	0.0002752	0.035	0.64	170	CENPE	Centromere protein E, 312kDa
73	0.0002759	0.035	0.7	26249	STARD8	StAR-related lipid transfer (START) domain containing 8
74	0.0002795	0.035	2.23	12488	STAG2	Stromal antigen 2
75	0.0002843	0.035	0.58	13958	TLX3	T-cell leukemia homeobox 3
76	0.0002878	0.035	1.59	21468	OPA1	Optic atrophy 1 (autosomal dominant)
77	0.0002879	0.035	1.6	276	CAP1	CAP, adenylate cyclase-associated protein 1 (yeast)
78	0.0002901	0.035	1.7	19083	PRR11	Proline rich 11
79	0.0002941	0.035	1.99	13620	C17orf39	Chromosome 17 open reading frame 39
80	0.0003	0.035	0.59	32915	DGCR14
81	0.0003002	0.035	0.67	28583	NUDT6	Nudix (nucleoside diphosphate linked moiety X)-type motif 6
82	0.0003017	0.035	1.88	7839	KCTD3	Potassium channel tetramerisation domain containing 3
83	0.0003263	0.0372	1.9	8340	SPATA13	Spermatogenesis associated 13
84	0.000331	0.0372	1.89	3556	ANKRD11	Ankyrin repeat domain 11
85	0.0003328	0.0372	1.65	20443	MMP14	Matrix metallopeptidase 14 (membrane-inserted)
86	0.0003422	0.0374	1.4	24797	PTAR1	Protein prenyltransferase alpha subunit repeat containing 1
87	0.0003449	0.0374	0.69	14974	SOX2	SRY (sex determining region Y)-box 2
88	0.0003464	0.0374	0.6	23842	CHRNA10	Cholinergic receptor, nicotinic, alpha 10
89	0.000354	0.0378	0.69	5623	FOXD4	Forkhead box D4
90	0.0003593	0.0379	1.8	19941	ANKRD13A	Ankyrin repeat domain 13A
91	0.0003704	0.0387	1.83	33041	USP16	Ubiquitin specific peptidase 16
92	0.0003865	0.0397	0.73	21736	C10orf140	Chromosome 10 open reading frame 140
93	0.0003886	0.0397	1.76	32599	FAM161A	Family with sequence similarity 161, member A
94	0.0003954	0.0397	1.88	29036	EHBP1	EH domain binding protein 1
95	0.0004053	0.0397	1.66	21833	PPFIBP1	PTPRF interacting protein, binding protein 1 (liprin beta 1)
96	0.0004076	0.0397	0.72	5221	SMAD3	SMAD family member 3
97	0.000409	0.0397	1.92	31553	ZBED1
98	0.000411	0.0397	0.7	28292	TRIM59	Tripartite motif-containing 59
99	0.0004139	0.0397	1.79	19587	EGR1
100	0.0004243	0.0403	1.96	11741	DDX10	DEAD (Asp-Glu-Ala-Asp) box polypeptide 10
101	0.0004335	0.0408	1.94	1603	CNTRL
102	0.0004456	0.0415	0.48	14998	A_33_P3407941
103	0.000469	0.0425	1.51	15306	KIAA1033	KIAA1033
104	0.0004739	0.0425	1.71	25415	KCNMA1	Potassium large conductance calcium-activated channel, subfamily M, alpha member 1
105	0.000474	0.0425	0.7	18234	ASPM	Asp (abnormal spindle) homolog, microcephaly associated (Drosophila)
106	0.0004741	0.0425	1.62	29827	CDC40	Cell division cycle 40 homolog (S. cerevisiae)
107	0.0004862	0.0429	0.66	586	POU3F2	POU class 3 homeobox 2
108	0.0004927	0.0429	0.6	12823	THAP3	THAP domain containing, apoptosis associated protein 3
109	0.0004951	0.0429	1.42	25925	DSTYK	Dual serine/threonine and tyrosine protein kinase
110	0.0005047	0.0429	0.73	19428	FAM100B	Family with sequence similarity 100, member B
111	0.0005051	0.0429	1.93	33080	ABL2	V-abl Abelson murine leukemia viral oncogene homolog 2
112	0.0005127	0.0429	1.59	28640	SFSWAP	Splicing factor, suppressor of white-apricot homolog (Drosophila)
113	0.0005139	0.0429	0.72	5460	RPA1	Replication protein A1, 70kDa
114	0.0005169	0.0429	1.58	12884	PKIG	Protein kinase (cAMP-dependent, catalytic) inhibitor gamma
115	0.0005274	0.0429	0.67	24641	EXPH5	Exophilin 5
116	0.0005301	0.0429	1.38	5585	C15orf38	Chromosome 15 open reading frame 38
117	0.0005324	0.0429	1.44	17346	PGF	Placental growth factor
118	0.0005332	0.0429	1.58	16087	PTN	Pleiotrophin
119	0.0005439	0.0434	1.63	32203	HSP90AB2P	Heat shock protein 90kDa alpha (cytosolic), class B member 2 (pseudogene)
120	0.000559	0.044	1.82	33201	PAPOLA	Poly(A) polymerase alpha
121	0.0005622	0.044	1.47	5114	GAPVD1	GTPase activating protein and VPS9 domains 1
122	0.0005643	0.044	1.58	25069	NADKD1
123	0.0005797	0.0445	0.66	18044	TCF15	Transcription factor 15 (basic helix-loop-helix)
124	0.0005804	0.0445	1.98	4222	EIF3C	Eukaryotic translation initiation factor 3, subunit C
125	0.0005962	0.0446	1.56	23066	PARP14	Poly (ADP-ribose) polymerase family, member 14
126	0.0005982	0.0446	0.61	26550	PPHLN1	Periphilin 1
127	0.0006035	0.0446	1.56	17779	A_24_P358305
128	0.0006102	0.0446	1.76	14314	CCDC122	Coiled-coil domain containing 122
129	0.0006103	0.0446	0.73	2878	CDC25C	Cell division cycle 25 homolog C (S. pombe)
130	0.0006186	0.0446	1.76	31605	TRMT2B	TRM2 tRNA methyltransferase 2 homolog B (S. cerevisiae)
131	0.0006191	0.0446	1.49	32466	PARD3	Par-3 partitioning defective 3 homolog (C. elegans)
132	0.00062	0.0446	0.71	4412	GPX8	Glutathione peroxidase 8 (putative)
133	0.0006324	0.0452	1.55	18882	PRPF38B	PRP38 pre-mRNA processing factor 38 (yeast) domain containing B
134	0.0006566	0.0464	1.71	13305	FGFR1	Fibroblast growth factor receptor 1
135	0.0006635	0.0464	1.55	7082	FAM161B	Family with sequence similarity 161, member B
136	0.0006685	0.0464	1.58	20044	A_24_P101561
137	0.0006714	0.0464	0.62	1761	LCE1E	Late cornified envelope 1E
138	0.0006739	0.0464	0.66	5584	COQ5	Coenzyme Q5 homolog, methyltransferase (S. cerevisiae)
139	0.0006881	0.0465	0.71	12312	KIF23	Kinesin family member 23
140	0.0006921	0.0465	1.72	4276	CBX1	Chromobox homolog 1
141	0.0006921	0.0465	0.55	20295	ENST00000448102
142	0.0006956	0.0465	1.93	33608	CDK11B	Cyclin-dependent kinase 11B
143	0.0006992	0.0465	0.69	33836	HAUS5	HAUS augmin-like complex, subunit 5
144	0.0007251	0.0478	1.45	11406	SH3BP1	SH3-domain binding protein 1
145	0.0007456	0.0485	1.83	19367	OTX1	Orthodenticle homeobox 1
146	0.0007456	0.0485	1.54	12808	MKRN9P	Makorin ring finger protein 9, pseudogene
147	0.0007557	0.0486	1.56	24695	MYNN	Myoneurin
148	0.0007573	0.0486	1.52	23359	BRCC3	BRCA1/BRCA2-containing complex, subunit 3
149	0.0007653	0.0488	1.62	10068	LOC100132352
150	0.0007741	0.049	0.73	1695	PHF15	PHD finger protein 15
151	0.0007909	0.0496	1.5	10863	GTF2A1
152	0.000793	0.0496	1.54	13533	LOC100133190	Hypothetical LOC100133190
153	0.0008044	0.0497	0.66	33992	DNMT3B
154	0.0008055	0.0497	1.49	7246	BMF	Bcl2 modifying factor
155	0.0008132	0.0499	1.5	23341	BM147583
156	0.0008234	0.05	0.58	363	ARHGAP33	Rho GTPase activating protein 33
157	0.0008269	0.05	0.53	26639	LOC100652917
158	0.0008396	0.0503	1.38	5628	CAMK2D	Calcium/calmodulin-dependent protein kinase II delta
159	0.0008435	0.0503	1.58	26094	SF3B1	Splicing factor 3b, subunit 1, 155kDa
160	0.0008465	0.0503	0.7	6848	CEP152
161	0.0008626	0.0503	1.35	25903	RUFY3	RUN and FYVE domain containing 3
162	0.0008639	0.0503	0.62	31487	HOXB5	Homeobox B5
163	0.0008682	0.0503	1.61	25825	BLZF1	Basic leucine zipper nuclear factor 1
164	0.0008737	0.0503	1.87	28439	DCBLD1	Discoidin, CUB and LCCL domain containing 1
165	0.0008739	0.0503	1.57	2906	LARP7	La ribonucleoprotein domain family, member 7
166	0.0008856	0.0504	1.4	16332	KCTD20	Potassium channel tetramerisation domain containing 20
167	0.0008905	0.0504	1.66	22454	ZNF260	Zinc finger protein 260
168	0.0009039	0.0504	0.62	9009	ND2
169	0.0009047	0.0504	1.86	22265	DCAF8	DDB1 and CUL4 associated factor 8
170	0.0009072	0.0504	0.75	24679	TPTE	Transmembrane phosphatase with tensin homology
171	0.0009156	0.0504	1.57	21825	DDX52	DEAD (Asp-Glu-Ala-Asp) box polypeptide 52
172	0.0009198	0.0504	1.99	31184	HUWE1	HECT, UBA and WWE domain containing 1
173	0.0009204	0.0504	1.76	25120	HERC2	Hect domain and RLD 2
174	0.0009237	0.0504	0.71	1996	ENST00000399967
175	0.000943	0.0509	1.47	16267	YIPF5	Yip1 domain family, member 5
176	0.000945	0.0509	1.67	13553	C20orf94	Chromosome 20 open reading frame 94
177	0.0009514	0.0509	0.69	25410	SIGLEC16	Sialic acid binding Ig-like lectin 16 (gene/pseudogene)
178	0.0009529	0.0509	0.75	22391	OTUD3	OTU domain containing 3
179	0.0009683	0.0514	1.42	16547	AKIRIN1	Akirin 1
180	0.0009774	0.0514	1.46	16402	SPTLC2	Serine palmitoyltransferase, long chain base subunit 2
181	0.0009873	0.0514	1.38	3776	ARRDC3	Arrestin domain containing 3
182	0.0009873	0.0514	1.67	27766	ELF1	E74-like factor 1 (ets domain transcription factor)
183	0.0009891	0.0514	0.6	21683	C3	Complement component 3
184	0.0010083	0.0518	0.5	20981	CENPA	Centromere protein A
185	0.0010116	0.0518	0.7	9767	KIF14	Kinesin family member 14
186	0.0010134	0.0518	1.52	451	A_33_P3284584
187	0.0010283	0.0518	1.55	27569	CR594811
188	0.0010352	0.0518	1.99	11561	RALBP1	RalA binding protein 1
189	0.0010382	0.0518	1.51	25379	OSGIN1	Oxidative stress induced growth inhibitor 1
190	0.0010406	0.0518	1.38	20613	HSD17B12	Hydroxysteroid (17-beta) dehydrogenase 12
191	0.0010418	0.0518	0.68	503	ERI2	ERI1 exoribonuclease family member 2
192	0.0010581	0.0524	0.59	3138	KIF20A	Kinesin family member 20A
193	0.0010679	0.0526	1.78	24369	DIAPH3	Diaphanous homolog 3 (Drosophila)
194	0.0010803	0.0527	1.61	18591	CLSPN	Claspin
195	0.0010824	0.0527	0.68	23568	CD14	CD14 molecule
196	0.0010939	0.053	1.64	16797	LIMS1
197	0.0010998	0.053	1.88	12507	PALM3	Paralemmin 3
198	0.0011294	0.0534	1.5	29359	LOC100288615	WAS protein homolog associated with actin, golgi membranes and microtubules pseudogene
199	0.0011357	0.0534	1.55	9289	PPP4R2	Protein phosphatase 4, regulatory subunit 2
200	0.0011395	0.0534	1.6	26348	CDV3	CDV3 homolog (mouse)
201	0.0011449	0.0534	1.47	26182	RNF157	Ring finger protein 157
202	0.0011473	0.0534	1.63	8533	SCN3A	Sodium channel, voltage-gated, type III, alpha subunit
203	0.0011582	0.0534	0.61	6812	FAM72D	Family with sequence similarity 72, member D
204	0.0011643	0.0534	1.72	22632	PIBF1	Progesterone immunomodulatory binding factor 1
205	0.0011684	0.0534	0.77	29800	B3GNT3
206	0.0011686	0.0534	0.7	2487	RASD1	RAS, dexamethasone-induced 1
207	0.0011731	0.0534	0.58	13063	CYTB
208	0.001174	0.0534	1.51	22064	ZNF486	Zinc finger protein 486
209	0.0011741	0.0534	1.46	9148	F11R	F11 receptor
210	0.0011803	0.0534	1.42	1864	WDR82	WD repeat domain 82
211	0.0011878	0.0535	0.68	9250	ZNRD1-AS1	ZNRD1 antisense RNA 1 (non-protein coding)
212	0.0011965	0.0536	0.55	5970	PAPL	Iron/zinc purple acid phosphatase-like protein
213	0.0012143	0.0537	2.91	11812	CHAC1	ChaC, cation transport regulator homolog 1 (E. coli)
214	0.0012316	0.0537	0.71	29979	WEE1	WEE1 homolog (S. pombe)
215	0.0012391	0.0537	1.47	32301	THC2772510
216	0.0012402	0.0537	1.74	32461	ASCC3	Activating signal cointegrator 1 complex subunit 3
217	0.0012437	0.0537	1.37	18789	EPS8	Epidermal growth factor receptor pathway substrate 8
218	0.001247	0.0537	0.76	31916	BRD8	Bromodomain containing 8
219	0.0012533	0.0537	1.51	3918	YBX1	Y box binding protein 1
220	0.0012563	0.0537	0.71	5827	RACGAP1	Rac GTPase activating protein 1
221	0.001264	0.0537	0.61	18880	CCNB1	Cyclin B1
222	0.0012656	0.0537	1.33	23331	KLC3	Kinesin light chain 3
223	0.0012687	0.0537	1.86	8983	HIST1H4J	Histone cluster 1, H4j
224	0.0012709	0.0537	1.53	26339	PER3	Period homolog 3 (Drosophila)
225	0.0012724	0.0537	0.59	21902	LEAP2	Liver expressed antimicrobial peptide 2
226	0.0012846	0.0539	1.66	21288	LOC286071	Hypothetical protein LOC286071
227	0.0012926	0.0539	1.51	8646	RAB12	RAB12, member RAS oncogene family
228	0.0012944	0.0539	1.71	9445	ALG11	Asparagine-linked glycosylation 11, alpha-1,2-mannosyltransferase homolog (yeast)
229	0.0013085	0.0541	0.64	19619	UCN2	Urocortin 2
230	0.0013209	0.0541	1.74	9907	ANKRD32	Ankyrin repeat domain 32
231	0.0013238	0.0541	1.67	22815	WWP2	WW domain containing E3 ubiquitin protein ligase 2
232	0.0013275	0.0541	1.65	5761	CEP128
233	0.001332	0.0541	1.5	24815	ALKBH8	AlkB, alkylation repair homolog 8 (E. coli)
234	0.0013327	0.0541	0.67	14481	SNORA65	Small nucleolar RNA, H/ACA box 65
235	0.0013416	0.0541	1.51	23631	SH3KBP1	SH3-domain kinase binding protein 1
236	0.0013475	0.0541	1.49	25219	MPDZ	Multiple PDZ domain protein
237	0.0013536	0.0541	0.64	13087	BCHE	Butyrylcholinesterase
238	0.0013557	0.0541	0.72	26809	TMEM138	Transmembrane protein 138
239	0.0013607	0.0541	1.68	12687	USP42	Ubiquitin specific peptidase 42
240	0.0013747	0.0544	0.77	26973	SLC25A45	Solute carrier family 25, member 45
241	0.001382	0.0544	1.82	16962	C9orf102	Chromosome 9 open reading frame 102
242	0.001392	0.0544	0.74	12227	TMEM50A	Transmembrane protein 50A
243	0.0013922	0.0544	0.76	27603	ZNF850	Zinc finger protein 850
244	0.0013995	0.0545	2.36	23094	HOXA6	Homeobox A6
245	0.0014097	0.0547	0.72	29654	SNX1	Sorting nexin 1
246	0.0014207	0.0549	1.45	3010	MAFF	V-maf musculoaponeurotic fibrosarcoma oncogene homolog F (avian)
247	0.0014341	0.0552	1.46	17198	LOC647979	Hypothetical LOC647979
248	0.0014616	0.0557	1.45	10923	LUZP6
249	0.0014645	0.0557	0.72	10395	BANP	BTG3 associated nuclear protein
250	0.0014723	0.0557	0.71	3981	LPHN1	Latrophilin 1
251	0.0014847	0.0557	0.66	7154	PLK1	Polo-like kinase 1
252	0.0014935	0.0557	1.74	13130	LARS	Leucyl-tRNA synthetase
253	0.0014936	0.0557	0.66	547	LOC145694	Hypothetical LOC145694
254	0.0014941	0.0557	0.75	7088	BC035135
255	0.0014958	0.0557	2.05	13688	UBAP2L	Ubiquitin associated protein 2-like
256	0.0015054	0.0559	0.65	10642	SPATA21	Spermatogenesis associated 21
257	0.0015191	0.0562	0.72	7336	POLH	Polymerase (DNA directed), eta
258	0.0015248	0.0562	0.68	27194	SCARNA9L
259	0.0015522	0.0568	1.45	20858	CALB2	Calbindin 2
260	0.0015552	0.0568	1.67	11520	ZEB1	Zinc finger E-box binding homeobox 1
261	0.0015795	0.0573	1.84	6807	SEPT7L	Septin 7-like
262	0.0015815	0.0573	1.4	30228	MPP1	Membrane protein, palmitoylated 1, 55kDa
263	0.0015924	0.0573	0.73	9737	ARHGEF15	Rho guanine nucleotide exchange factor (GEF) 15
264	0.0015929	0.0573	0.7	18308	RSPO3	R-spondin 3 homolog (Xenopus laevis)
265	0.0015985	0.0573	1.62	29323	UGGT1	UDP-glucose glycoprotein glucosyltransferase 1
266	0.0016213	0.0576	1.62	19309	RGPD6	RANBP2-like and GRIP domain containing 6
267	0.0016229	0.0576	1.59	29232	P2RY1	Purinergic receptor P2Y, G-protein coupled, 1
268	0.0016319	0.0576	1.42	24090	SSH1	Slingshot homolog 1 (Drosophila)
269	0.0016357	0.0576	0.72	19060	LOC440028	Hypothetical LOC440028
270	0.0016423	0.0576	1.31	2626	PPM1F	Protein phosphatase, Mg2+/Mn2+ dependent, 1F
271	0.0016425	0.0576	1.51	1168	ROCK1	Rho-associated, coiled-coil containing protein kinase 1
272	0.0016569	0.0578	1.44	21030	RHOQ	Ras homolog gene family, member Q
273	0.0016606	0.0578	0.77	9570	RTKN2	Rhotekin 2
274	0.00167	0.0579	1.36	11198	ZNF396	Zinc finger protein 396
275	0.0016796	0.058	0.5	12521	FMO1	Flavin containing monooxygenase 1
276	0.0016858	0.058	1.49	7137	C6orf106	Chromosome 6 open reading frame 106
277	0.0016978	0.0582	0.64	4752	BCL9L	B-cell CLL/lymphoma 9-like
278	0.0017077	0.0583	1.59	17962	DTWD2	DTW domain containing 2
279	0.0017117	0.0583	0.7	8604	ZEB1-AS1
280	0.0017305	0.0587	1.51	27225	ZCCHC17	Zinc finger, CCHC domain containing 17
281	0.0017585	0.0595	0.6	21062	ENST00000321800
282	0.0017736	0.0595	0.78	6615	KRT80	Keratin 80
283	0.0017753	0.0595	1.49	25333	RBM33	RNA binding motif protein 33
284	0.0017773	0.0595	0.7	4362	SCARNA16
285	0.001813	0.0598	0.66	22570	MYLK2	Myosin light chain kinase 2
286	0.0018158	0.0598	1.51	25483	ZKSCAN1	Zinc finger with KRAB and SCAN domains 1
287	0.001817	0.0598	1.34	12798	PNRC1	Proline-rich nuclear receptor coactivator 1
288	0.0018283	0.0598	1.49	4383	ZNF813	Zinc finger protein 813
289	0.0018302	0.0598	1.75	1388	CEP350	Centrosomal protein 350kDa
290	0.0018316	0.0598	0.25	15089	EVPLL	Envoplakin-like
291	0.0018423	0.0598	1.51	30308	UBE2Q2P1	Ubiquitin-conjugating enzyme E2Q family member 2 pseudogene 1
292	0.0018425	0.0598	1.52	25325	HIST1H1E	Histone cluster 1, H1e
293	0.0018437	0.0598	1.49	20840	ZNF469	Zinc finger protein 469
294	0.0018752	0.0606	1.42	27349	NFIC	Nuclear factor I/C (CCAAT-binding transcription factor)
295	0.0019014	0.0612	1.31	603	ROBO4	Roundabout homolog 4, magic roundabout (Drosophila)
296	0.001942	0.0622	1.69	8560	HNRNPA2B1	Heterogeneous nuclear ribonucleoprotein A2/B1
297	0.0019491	0.0622	1.48	25794	WHAMM	WAS protein homolog associated with actin, golgi membranes and microtubules
298	0.0019529	0.0622	0.59	11189	LENG8
299	0.0019577	0.0622	1.52	2804	PPM1K	Protein phosphatase, Mg2+/Mn2+ dependent, 1K
300	0.0019683	0.0623	1.42	813	GSTCD	Glutathione S-transferase, C-terminal domain containing
301	0.0019775	0.0624	1.41	25694	TRIB3	Tribbles homolog 3 (Drosophila)
302	0.0020193	0.0633	0.71	7470	LINC00338
303	0.0020228	0.0633	1.42	23990	STX2	Syntaxin 2
304	0.0020266	0.0633	1.46	27882	STX16	Syntaxin 16
305	0.0020407	0.0635	0.58	24079	APBA1	Amyloid beta (A4) precursor protein-binding, family A, member 1
306	0.0020539	0.0635	1.55	29162	CANX	Calnexin
307	0.0020578	0.0635	1.73	33518	AKAP9	A kinase (PRKA) anchor protein (yotiao) 9
308	0.0020594	0.0635	1.98	21838	WDR31	WD repeat domain 31
309	0.0020661	0.0635	1.44	12715	RPL36A-HNRNPH2
310	0.0020788	0.0637	1.79	22689	SYNE2	Spectrin repeat containing, nuclear envelope 2
311	0.0020983	0.064	0.75	18285	C15orf23	Chromosome 15 open reading frame 23
312	0.0021019	0.064	1.6	18957	RABGAP1	RAB GTPase activating protein 1
313	0.0021209	0.0644	1.55	28241	SSB	Sjogren syndrome antigen B (autoantigen La)
314	0.0021491	0.0649	1.49	16308	HMGB1
315	0.0021521	0.0649	1.47	21656	SDAD1	SDA1 domain containing 1
316	0.0021606	0.065	0.68	1347	SIK1	Salt-inducible kinase 1
317	0.0021721	0.065	0.75	8974	SKA3	Spindle and kinetochore associated complex subunit 3
318	0.0021762	0.065	1.74	26651	GOLGB1	Golgin B1
319	0.0021832	0.065	1.3	12869	GXYLT1	Glucoside xylosyltransferase 1
320	0.0022044	0.0655	1.46	16501	SLC35E1	Solute carrier family 35, member E1
321	0.0022155	0.0656	1.45	9442	C12orf65	Chromosome 12 open reading frame 65
322	0.0022544	0.0665	0.76	24730	C12orf76	Chromosome 12 open reading frame 76
323	0.0022624	0.0665	1.69	32329	CHST6	Carbohydrate (N-acetylglucosamine 6-O) sulfotransferase 6
324	0.0022689	0.0665	1.33	6246	BBX	Bobby sox homolog (Drosophila)
325	0.0022827	0.0667	1.57	3719	TBL1Y	Transducin (beta)-like 1, Y-linked
326	0.0022975	0.067	1.4	31829	A_33_P3367970
327	0.0023075	0.0671	0.69	21149	ARID5B	AT rich interactive domain 5B (MRF1-like)
328	0.0023215	0.0673	1.64	11059	HIST1H4F	Histone cluster 1, H4f
329	0.0023361	0.0673	0.78	21990	SLC45A3	Solute carrier family 45, member 3
330	0.0023378	0.0673	0.77	21972	CSNK1G1	Casein kinase 1, gamma 1
331	0.0023615	0.0678	0.74	18273	BET1	Blocked early in transport 1 homolog (S. cerevisiae)
332	0.0023878	0.0683	0.63	3713	ARL14	ADP-ribosylation factor-like 14
333	0.0024041	0.0686	0.68	4542	NPPA	Natriuretic peptide A
334	0.0024181	0.0686	0.77	11990	NUAK2	NUAK family, SNF1-like kinase, 2
335	0.002423	0.0686	1.52	11842	USP43	Ubiquitin specific peptidase 43
336	0.0024243	0.0686	1.62	15007	GPATCH1	G patch domain containing 1
337	0.0024515	0.0689	1.54	26475	PHF8	PHD finger protein 8
338	0.0024689	0.0689	0.67	6647	CCDC99	Coiled-coil domain containing 99
339	0.0024699	0.0689	1.44	10855	NPEPPS	Aminopeptidase puromycin sensitive
340	0.0024699	0.0689	1.34	29114	TTC17	Tetratricopeptide repeat domain 17
341	0.0024728	0.0689	1.31	27560	GCAT	Glycine C-acetyltransferase
342	0.002484	0.069	1.44	23187	PLEKHG5	Pleckstrin homology domain containing, family G (with RhoGef domain) member 5
343	0.0025249	0.0699	1.35	15364	SRXN1	Sulfiredoxin 1
344	0.0025553	0.0706	1.47	189	ISY1	ISY1 splicing factor homolog (S. cerevisiae)
345	0.0025651	0.0706	1.28	17067	RRBP1	Ribosome binding protein 1 homolog 180kDa (dog)
346	0.0025748	0.0706	0.67	5961	FBXO43	F-box protein 43
347	0.0025778	0.0706	1.59	10093	THOC2	THO complex 2
348	0.0025863	0.0706	0.7	16063	BICD1	Bicaudal D homolog 1 (Drosophila)
349	0.0025992	0.0708	0.64	20795	IL18RAP	Interleukin 18 receptor accessory protein
350	0.0026137	0.0708	0.75	6731	LOC728705	Hypothetical protein LOC728705
351	0.0026148	0.0708	0.74	6602	SP9	Sp9 transcription factor homolog (mouse)
352	0.0026264	0.0708	0.77	17462	THC2544198
353	0.0026287	0.0708	1.35	630	OSBPL2	Oxysterol binding protein-like 2
354	0.0026538	0.0712	1.48	1974	ASNS	Asparagine synthetase (glutamine-hydrolyzing)
355	0.002704	0.0723	0.52	29054	KCNH2	Potassium voltage-gated channel, subfamily H (eag-related), member 2
356	0.00271	0.0723	0.75	853	MYPN	Myopalladin
357	0.0027163	0.0723	1.43	26662	SORD	Sorbitol dehydrogenase
358	0.002734	0.0726	0.75	16247	CDKN2D	Cyclin-dependent kinase inhibitor 2D (p19, inhibits CDK4)
359	0.0027444	0.0726	1.72	19258	PTPN14	Protein tyrosine phosphatase, non-receptor type 14
360	0.0028011	0.0731	0.7	22778	PRSS36	Protease, serine, 36
361	0.0028038	0.0731	1.51	1774	VEGFA	Vascular endothelial growth factor A
362	0.0028045	0.0731	0.73	27029	BNC2
363	0.0028151	0.0731	1.5	6271	RELB	V-rel reticuloendotheliosis viral oncogene homolog B
364	0.0028169	0.0731	0.6	30058	TXK	TXK tyrosine kinase
365	0.0028204	0.0731	0.7	15331	KIF18A	Kinesin family member 18A
366	0.0028349	0.0731	0.77	15064	THC2610134
367	0.0028355	0.0731	1.47	1368	NCOR1	Nuclear receptor corepressor 1
368	0.0028395	0.0731	1.47	8950	GCFC1	GC-rich sequence DNA-binding factor 1
369	0.0028518	0.0731	0.44	460	NegativeControl
370	0.0028675	0.0731	0.66	9903	A_33_P3399755
371	0.0028746	0.0731	1.9	16767	GDF15	Growth differentiation factor 15
372	0.0028817	0.0731	0.61	10720	SGOL2	Shugoshin-like 2 (S. pombe)
373	0.0028864	0.0731	0.47	14315	GPR75
374	0.002888	0.0731	0.6	4823	FLJ42022
375	0.0029006	0.0731	1.46	31578	KIAA1826	KIAA1826
376	0.0029017	0.0731	1.49	18392	KIF13B	Kinesin family member 13B
377	0.0029021	0.0731	1.53	11859	NAPG	N-ethylmaleimide-sensitive factor attachment protein, gamma
378	0.0029578	0.0742	1.57	24145	NR4A1
379	0.0029592	0.0742	1.29	9831	RINL	Ras and Rab interactor-like
380	0.0030123	0.0753	1.34	20725	CPT2	Carnitine palmitoyltransferase 2
381	0.0030177	0.0753	1.51	32512	PTTG1IP	Pituitary tumor-transforming 1 interacting protein
382	0.0030336	0.0755	1.35	27970	EML2	Echinoderm microtubule associated protein like 2
383	0.0030605	0.0758	0.65	31933	ND4
384	0.0030625	0.0758	1.49	2210	MOB1A
385	0.0030798	0.076	0.78	31893	TTC28	Tetratricopeptide repeat domain 28
386	0.0030938	0.0762	0.78	14066	DCT	Dopachrome tautomerase (dopachrome delta-isomerase, tyrosine-related protein 2)
387	0.0031193	0.0766	0.73	3858	A_33_P3260455
388	0.0031726	0.0771	0.66	25031	NMUR1	Neuromedin U receptor 1
389	0.0031863	0.0771	1.56	27634	MIER1	Mesoderm induction early response 1 homolog (Xenopus laevis)
390	0.0031961	0.0771	0.73	1141	PPP1R3F	Protein phosphatase 1, regulatory (inhibitor) subunit 3F
391	0.0031985	0.0771	1.41	5744	ZNF326	Zinc finger protein 326
392	0.0032007	0.0771	1.41	25768	TBL1XR1	Transducin (beta)-like 1 X-linked receptor 1
393	0.0032021	0.0771	0.77	31904	LOC389641	Hypothetical LOC389641
394	0.003211	0.0771	1.75	19181	MYH16	Myosin, heavy chain 16 pseudogene
395	0.0032208	0.0771	1.61	25737	PTPN11	Protein tyrosine phosphatase, non-receptor type 11
396	0.0032248	0.0771	0.67	2903	A_24_P636974
397	0.0032248	0.0771	1.77	31257	SLC8A1
398	0.0032288	0.0771	2.05	13080	SMC1A	Structural maintenance of chromosomes 1A
399	0.0032376	0.0771	1.81	18482	FCHO2	FCH domain only 2
400	0.0032663	0.0776	1.7	17860	TYW1	TRNA-yW synthesizing protein 1 homolog (S. cerevisiae)
401	0.003277	0.0777	0.79	5404	LOC157562
402	0.0032916	0.0778	1.66	26892	CTNNAL1	Catenin (cadherin-associated protein), alpha-like 1
403	0.0033037	0.0778	1.47	34132	FBXO27	F-box protein 27
404	0.0033148	0.0778	1.34	23025	LOC100505876	Hypothetical LOC100505876
405	0.0033274	0.0778	1.32	8165	A_33_P3292218
406	0.0033283	0.0778	0.38	14404	A_33_P3304097
407	0.003334	0.0778	1.44	16707	HIST2H4B
408	0.0033568	0.0778	1.4	9992	STK4	Serine/threonine kinase 4
409	0.0033571	0.0778	1.33	29829	A_24_P499215
410	0.0033643	0.0778	1.45	13547	THC2708064
411	0.0033674	0.0778	0.77	28828	NDC80	NDC80 homolog, kinetochore complex component (S. cerevisiae)
412	0.0033726	0.0778	1.41	33641	HIST1H4K	Histone cluster 1, H4k
413	0.0033855	0.0778	0.66	15297	RIMBP3	RIMS binding protein 3
414	0.0033959	0.0778	0.67	13544	CDH24	Cadherin 24, type 2
415	0.0033995	0.0778	1.58	7540	KCTD7	Potassium channel tetramerisation domain containing 7
416	0.0034121	0.0779	1.43	34168	POT1	Protection of telomeres 1 homolog (S. pombe)
417	0.0034263	0.078	1.46	27451	ATP2B1	ATPase, Ca++ transporting, plasma membrane 1
418	0.0034298	0.078	1.77	27707	EVI5	Ecotropic viral integration site 5
419	0.0034499	0.0781	1.34	15417	NIPAL1	NIPA-like domain containing 1
420	0.003452	0.0781	0.71	12383	KLF14	Kruppel-like factor 14
421	0.0034705	0.0783	2.3	12897	ATP8B2	ATPase, class I, type 8B, member 2
422	0.0034909	0.0786	1.3	9923	A_33_P3351615
423	0.0035487	0.0797	0.7	22059	SNORA23	Small nucleolar RNA, H/ACA box 23
424	0.0035663	0.0799	0.72	898	APLN	Apelin
425	0.0035936	0.0803	0.75	6698	PRDM1	PR domain containing 1, with ZNF domain
426	0.0036255	0.0809	0.78	1880	TMEM19	Transmembrane protein 19
427	0.0036582	0.081	0.79	32875	IFNAR1	Interferon (alpha, beta and omega) receptor 1
428	0.0036617	0.081	0.67	26770	HYLS1	Hydrolethalus syndrome 1
429	0.0036649	0.081	0.75	22677	SERPINB9	Serpin peptidase inhibitor, clade B (ovalbumin), member 9
430	0.003665	0.081	0.61	8472	TAAR5	Trace amine associated receptor 5
431	0.0036917	0.0813	1.3	32197	ZBTB20	Zinc finger and BTB domain containing 20
432	0.0037038	0.0813	1.36	1629	OPLAH	5-oxoprolinase (ATP-hydrolysing)
433	0.0037107	0.0813	1.33	18178	STYK1	Serine/threonine/tyrosine kinase 1
434	0.0037212	0.0813	1.68	32149	A_33_P3332616
435	0.0037219	0.0813	1.57	2382	THC2537731
436	0.0037848	0.0821	1.6	12348	BRWD1	Bromodomain and WD repeat domain containing 1
437	0.0037965	0.0821	0.65	25493	ARPP19	CAMP-regulated phosphoprotein, 19kDa
438	0.0037988	0.0821	0.66	22226	CDC42SE1	CDC42 small effector 1
439	0.0038087	0.0821	2.21	16358	ZNF480	Zinc finger protein 480
440	0.0038094	0.0821	0.79	19298	EPG5
441	0.0038183	0.0821	1.29	3254	MSX1	Msh homeobox 1
442	0.003826	0.0821	0.77	6606	FAIM3	Fas apoptotic inhibitory molecule 3
443	0.0038278	0.0821	1.35	16998	A_24_P272352
444	0.0038579	0.0823	0.78	27976	CDC42EP4	CDC42 effector protein (Rho GTPase binding) 4
445	0.0038631	0.0823	0.69	26640	ZNF404	Zinc finger protein 404
446	0.0038774	0.0823	1.31	11486	SCN8A	Sodium channel, voltage gated, type VIII, alpha subunit
447	0.0038798	0.0823	1.46	32384	ATP8
448	0.0038801	0.0823	0.77	13417	AK127825
449	0.003895	0.0824	0.79	27980	HOXB2	Homeobox B2
450	0.0039409	0.0831	0.66	18330	LOC100128644	LMNE6487
451	0.0039614	0.0831	0.79	24836	SP5	Sp5 transcription factor
452	0.0039742	0.0831	0.75	3563	TMEM201	Transmembrane protein 201
453	0.0039749	0.0831	0.65	4229	OR7C2	Olfactory receptor, family 7, subfamily C, member 2
454	0.0039848	0.0831	0.74	1075	FAM193B	Family with sequence similarity 193, member B
455	0.0039978	0.0831	1.75	11802	PSIP1	PC4 and SFRS1 interacting protein 1
456	0.0039991	0.0831	1.63	32800	C6orf174	Chromosome 6 open reading frame 174
457	0.0040089	0.0831	0.8	3760	N4BP2L2	NEDD4 binding protein 2-like 2
458	0.0040142	0.0831	1.36	13389	METTL2B	Methyltransferase like 2B
459	0.0040144	0.0831	1.3	3161	ENST00000512874
460	0.0040442	0.0832	1.45	20470	USP15	Ubiquitin specific peptidase 15
461	0.0040629	0.0832	1.38	9022	CLMP
462	0.0040714	0.0832	0.64	21360	GLYAT	Glycine-N-acyltransferase
463	0.0040811	0.0832	1.46	24235	C6orf204	Chromosome 6 open reading frame 204
464	0.0041146	0.0832	0.69	12723	DIEXF
465	0.004115	0.0832	1.27	7988	SLC9A7P1
466	0.0041226	0.0832	0.61	5327	A_33_P3407691
467	0.0041248	0.0832	1.43	13900	INPP4B	Inositol polyphosphate-4-phosphatase, type II, 105kDa
468	0.004132	0.0832	1.43	10424	HIST1H4I	Histone cluster 1, H4i
469	0.004149	0.0832	1.45	3235	COG4	Component of oligomeric golgi complex 4
470	0.0041533	0.0832	0.69	4926	ID3	Inhibitor of DNA binding 3, dominant negative helix-loop-helix protein
471	0.0041618	0.0832	1.43	23337	SRP72	Signal recognition particle 72kDa
472	0.0041651	0.0832	1.52	7831	LPGAT1	Lysophosphatidylglycerol acyltransferase 1
473	0.0041844	0.0832	1.36	10572	ZNF701	Zinc finger protein 701
474	0.0041959	0.0832	1.74	15546	NBPF10
475	0.0041964	0.0832	1.68	31791	ADM2	Adrenomedullin 2
476	0.0042031	0.0832	1.45	2156	C1orf35	Chromosome 1 open reading frame 35
477	0.0042033	0.0832	1.36	4896	ESCO2	Establishment of cohesion 1 homolog 2 (S. cerevisiae)
478	0.0042077	0.0832	0.37	5554	CSF1R	Colony stimulating factor 1 receptor
479	0.0042114	0.0832	1.25	20811	FAM89A	Family with sequence similarity 89, member A
480	0.0042212	0.0832	0.75	21966	TMEM188	Transmembrane protein 188
481	0.0042264	0.0832	0.78	26815	IRF9	Interferon regulatory factor 9
482	0.0042272	0.0832	0.66	4723	ATF6B
483	0.0042301	0.0832	1.28	2116	ZNF280A	Zinc finger protein 280A
484	0.00427	0.0837	0.79	16442	ZNRF1	Zinc and ring finger 1
485	0.0042739	0.0837	0.74	9549	ING5	Inhibitor of growth family, member 5
486	0.0042978	0.084	1.41	25171	DNM1L	Dynamin 1-like
487	0.0043081	0.0841	1.42	7329	CXorf26	Chromosome X open reading frame 26
488	0.0043209	0.0841	0.62	13644	WDTC1	WD and tetratricopeptide repeats 1
489	0.004332	0.0841	1.29	1253	USP27X	Ubiquitin specific peptidase 27, X-linked
490	0.0043496	0.0841	1.36	8117	PDCD7	Programmed cell death 7
491	0.0043525	0.0841	1.54	4700	SRSF11	Serine/arginine-rich splicing factor 11
492	0.0043565	0.0841	1.26	27076	HN1L	Hematological and neurological expressed 1-like
493	0.004371	0.0842	0.71	30522	HRCT1	Histidine rich carboxyl terminus 1
494	0.0043862	0.0844	1.47	15343	IGF2BP2	Insulin-like growth factor 2 mRNA binding protein 2
495	0.0044104	0.0844	1.47	12036	BF733045
496	0.0044154	0.0844	1.57	32519	MAN1A2	Mannosidase, alpha, class 1A, member 2
497	0.0044173	0.0844	0.7	1512	DEPDC1B	DEP domain containing 1B
498	0.0044269	0.0844	1.35	29077	GOLGA2P5
499	0.0044316	0.0844	0.8	30177	ATP10B	ATPase, class V, type 10B
500	0.0044476	0.0845	1.42	22007	PAWR	PRKC, apoptosis, WT1, regulator
501	0.0044791	0.085	0.43	15378	LOC100506459
502	0.0045013	0.085	1.38	29246	AP1S1	Adaptor-related protein complex 1, sigma 1 subunit
503	0.0045038	0.085	1.71	6066	ENST00000492160
504	0.0045093	0.085	1.53	14999	DACT1	Dapper, antagonist of beta-catenin, homolog 1 (Xenopus laevis)
505	0.0045396	0.0852	1.68	7807	LOC643802	U3 small nucleolar ribonucleoprotein protein MPP10-like
506	0.0045419	0.0852	1.29	7674	ZFP36L1	Zinc finger protein 36, C3H type-like 1
507	0.0045523	0.0852	0.72	97	MFNG	MFNG O-fucosylpeptide 3-beta-N-acetylglucosaminyltransferase
508	0.0045565	0.0852	1.62	18425	SESN2	Sestrin 2
509	0.0045716	0.0852	1.52	27891	HOXA7
510	0.0045718	0.0852	0.71	2071	ENST00000344989
511	0.0045865	0.0853	1.54	29906	HIST1H1B	Histone cluster 1, H1b
512	0.0046053	0.0854	0.79	16300	GTSE1
513	0.0046145	0.0854	1.34	13329	F2R	Coagulation factor II (thrombin) receptor
514	0.0046209	0.0854	0.49	17957	AY326463
515	0.0046444	0.0855	0.69	1573	PMEPA1	Prostate transmembrane protein, androgen induced 1
516	0.0046455	0.0855	1.5	32412	CCDC47	Coiled-coil domain containing 47
517	0.0046966	0.0862	1.4	11700	SCARNA13	Small Cajal body-specific RNA 13
518	0.0047018	0.0862	0.79	25429	CNNM1	Cyclin M1
519	0.0047371	0.0864	1.27	23502	PLEKHA4	Pleckstrin homology domain containing, family A (phosphoinositide binding specific) member 4
520	0.004755	0.0864	1.4	25107	HELLS	Helicase, lymphoid-specific
521	0.0047646	0.0864	1.26	7974	PRKAR1B	Protein kinase, cAMP-dependent, regulatory, type I, beta
522	0.0047649	0.0864	1.61	33030	AF336885
523	0.0047652	0.0864	0.63	24153	STK3	Serine/threonine kinase 3
524	0.0047671	0.0864	0.74	4006	OPN3	Opsin 3
525	0.0047785	0.0865	1.36	33727	S100A5	S100 calcium binding protein A5
526	0.0047975	0.0867	1.78	32789	ZDHHC21
527	0.0049081	0.0884	1.4	3358	BTBD7	BTB (POZ) domain containing 7
528	0.004911	0.0884	1.33	25776	VGLL4	Vestigial like 4 (Drosophila)
529	0.0049253	0.0884	1.29	2971	SERBP1	SERPINE1 mRNA binding protein 1
530	0.0049308	0.0884	0.57	16849	VAX2	Ventral anterior homeobox 2
531	0.0049374	0.0884	1.49	1486	SCRN1	Secernin 1
532	0.0049918	0.0889	1.46	12076	RBBP9	Retinoblastoma binding protein 9
533	0.0049945	0.0889	0.72	8219	GJA3	Gap junction protein, alpha 3, 46kDa
534	0.0049961	0.0889	0.75	33415	KRTAP19-2	Keratin associated protein 19-2
535	0.0050335	0.0892	0.7	22634	ANKMY1	Ankyrin repeat and MYND domain containing 1
536	0.00504	0.0892	1.45	16873	ATP7A	ATPase, Cu++ transporting, alpha polypeptide
537	0.0050439	0.0892	0.62	5500	ARL6IP1	ADP-ribosylation factor-like 6 interacting protein 1
538	0.0050776	0.0895	1.54	33994	SLC7A11	Solute carrier family 7, (cationic amino acid transporter, y+ system) member 11
539	0.005092	0.0895	1.55	3390	ZNF518A	Zinc finger protein 518A
540	0.0050946	0.0895	1.55	280	ZNF451
541	0.0050969	0.0895	1.31	14425	SLC31A1	Solute carrier family 31 (copper transporters), member 1
542	0.0051524	0.0903	0.72	14099	C16orf78	Chromosome 16 open reading frame 78
543	0.0051752	0.0903	0.76	685	NHLRC3	NHL repeat containing 3
544	0.0051796	0.0903	1.47	19643	SLC30A4	Solute carrier family 30 (zinc transporter), member 4
545	0.0051878	0.0903	1.44	20423	GEMIN5	Gem (nuclear organelle) associated protein 5
546	0.005189	0.0903	1.36	11388	ST3GAL4	ST3 beta-galactoside alpha-2,3-sialyltransferase 4
547	0.0052078	0.0905	1.7	17964	TAF3
548	0.0052198	0.0905	1.4	27716	MYSM1	Myb-like, SWIRM and MPN domains 1
549	0.0052321	0.0905	1.57	19128	TCF25	Transcription factor 25 (basic helix-loop-helix)
550	0.0052371	0.0905	1.72	3653	ENST00000356801
551	0.0052785	0.0906	1.42	21173	A_24_P255845
552	0.0052795	0.0906	1.33	690	GTF3C4	General transcription factor IIIC, polypeptide 4, 90kDa
553	0.0052964	0.0906	0.6	6474	UPB1	Ureidopropionase, beta
554	0.0052965	0.0906	1.79	552	ATF3	Activating transcription factor 3
555	0.0052978	0.0906	1.34	33056	MRE11A	MRE11 meiotic recombination 11 homolog A (S. cerevisiae)
556	0.005319	0.0906	0.73	1491	HGSNAT	Heparan-alpha-glucosaminide N-acetyltransferase
557	0.0053245	0.0906	1.25	5108	PDAP1	PDGFA associated protein 1
558	0.0053352	0.0906	0.71	10844	DRP2	Dystrophin related protein 2
559	0.0053377	0.0906	1.63	21262	CCDC41	Coiled-coil domain containing 41
560	0.0053394	0.0906	0.77	1287	SP1	Sp1 transcription factor
561	0.0053616	0.0908	0.8	17546	KPNA1	Karyopherin alpha 1 (importin alpha 5)
562	0.0054115	0.0914	1.66	21583	XRRA1	X-ray radiation resistance associated 1
563	0.0054232	0.0914	1.24	27583	BSDC1	BSD domain containing 1
564	0.0054257	0.0914	1.25	6103	KCNG3	Potassium voltage-gated channel, subfamily G, member 3
565	0.0054912	0.0923	1.48	6163	ZNF217
566	0.0055041	0.0924	1.31	29955	CDKN1C	Cyclin-dependent kinase inhibitor 1C (p57, Kip2)
567	0.0055503	0.093	1.3	5041	BRD3
568	0.0055694	0.0932	1.41	32493	MFSD9	Major facilitator superfamily domain containing 9
569	0.005601	0.0935	1.25	31601	HRK	Harakiri, BCL2 interacting protein (contains only BH3 domain)
570	0.0056089	0.0935	1.27	30207	NRIP3	Nuclear receptor interacting protein 3
571	0.0056741	0.0943	1.55	11999	QPCTL	Glutaminyl-peptide cyclotransferase-like
572	0.0056858	0.0943	0.72	19554	C15orf62	Chromosome 15 open reading frame 62
573	0.0056969	0.0943	0.42	14790	FMO6P	Flavin containing monooxygenase 6 pseudogene
574	0.0057089	0.0943	0.76	4648	LOC728903
575	0.0057102	0.0943	0.62	1681	F7	Coagulation factor VII (serum prothrombin conversion accelerator)
576	0.0057155	0.0943	0.65	5539	G2E3	G2/M-phase specific E3 ubiquitin protein ligase
577	0.0057331	0.0944	1.46	1123	CCDC137	Coiled-coil domain containing 137
578	0.005761	0.0945	0.68	472	SP2	Sp2 transcription factor
579	0.0057616	0.0945	1.34	15456	HIST1H4H	Histone cluster 1, H4h
580	0.0057675	0.0945	0.73	8733	BTG2	BTG family, member 2
581	0.0058034	0.0949	1.25	8009	EFHA2	EF-hand domain family, member A2
582	0.0058219	0.0951	0.66	11564	TRIM78P	Tripartite motif-containing 78, pseudogene
583	0.0058406	0.0952	1.62	22215	DLG1	Discs, large homolog 1 (Drosophila)
584	0.0058649	0.0954	0.62	6512	XR_113267
585	0.0058744	0.0954	0.76	14898	RABEPK	Rab9 effector protein with kelch motifs
586	0.0059244	0.0957	0.66	17577	KIF20B	Kinesin family member 20B
587	0.0059334	0.0957	0.8	9256	DNMT1	DNA (cytosine-5-)-methyltransferase 1
588	0.0059358	0.0957	0.72	24748	PTPRC	Protein tyrosine phosphatase, receptor type, C
589	0.0059397	0.0957	1.3	3231	TMED4
590	0.0059398	0.0957	0.8	16194	TCAP	Titin-cap (telethonin)
591	0.005966	0.0959	1.32	24886	PTMA	Prothymosin, alpha
