# Supplementary material for: RAD9 deficiency enhances radiation induced bystander DNA damage and transcriptomal response
Source: Radiat Oncol. 2014 Sep 18;9:206. doi: 10.1186/1748-717X-9-206 (PMC4261775; doi:10.1186/1748-717X-9-206)
Supplement: Supplementary file 7 — Additional file 7: Class comparison of genes differentially expressed in H1299 shRAD9 4 hours after irradiation in bystander negative cells. (XLS 26 KB) [file 13014_2014_1171_MOESM7_ESM.xls]

## Sheet: Sheet1
Additional File 7. Genes responding to bystander irradiation (BN) 1Gy a particles in H1299shRAD9 cells
	Parametric p-value	FDR	Geometric mean of intensities (BN/CTL )	UniqueID	Symbol	Name
1	3.4e-06	0.0323	1.95	19587	EGR1
2	1.66e-05	0.0719	0.47	26639	LOC100652917
3	2.27e-05	0.0719	2.5	13688	UBAP2L	Ubiquitin associated protein 2-like
